# Supplementary material for: Integrating digital gait data with metabolomics and clinical data to predict outcomes in Parkinson’s disease
Source: NPJ Digit Med. 2024 Sep 6;7:235. doi: 10.1038/s41746-024-01236-z (PMC11379877; doi:10.1038/s41746-024-01236-z)
Supplement: Supplementary file 2 — Supplementary Data 1 [file 41746_2024_1236_MOESM2_ESM.xlsx]

## Sheet: Metabolites Chemical Annotation
Suppl. Data 1: Complete list of studied metabolites, including public database IDs, chemical properties, and associated functional metabolite classes
CHEMICAL_NAME	TYPE	CAS	INCHIKEY	METABOLITE_CLASS	METABOLITE_SUBCLASS	SMILES	CHEMSPIDER	HMDB	KEGG	PUBCHEM
S-1-pyrroline-5-carboxylate	NAMED	2906-39-0	DWAKNKKXGALPNW-REWHXWOFAV	Amino Acid	Glutamate Metabolism	OC(C1CCC=N1)=O	10140206	HMDB0001301	C04322	11966181
spermidine	NAMED	124-20-9	ATHGHQPFGPMSJY-UHFFFAOYAK	Amino Acid	Polyamine Metabolism	NCCCCNCCCN	1071	HMDB0001257	C00315	1102
1-methylnicotinamide	NAMED	1005-24-9	LDHMAVIPBRSVRG-UHFFFAOYAE	Cofactors and Vitamins	Nicotinate and Nicotinamide Metabolism	C[N+]1=CC(C([NH-])=O)=CC=C1	8305504	HMDB0000699	C02918	457
12,13-DiHOME	NAMED	263399-35-5	CQSLTKIXAJTQGA-FLIBITNWBI	Lipid	Fatty Acid, Dihydroxy	CCCCCC(C(C/C=C\CCCCCCCC(O)=O)O)O	8412123	HMDB0004705	C14829	10236635
alpha-ketoglutarate	NAMED	328-50-7,22202-68-2,305-72-6	KPGXRSRHYNQIFN-UHFFFAOYAN	Energy	TCA Cycle	O=C(C(O)=O)CCC(O)=O	50	HMDB0000208	C00026	51
kynurenate	NAMED	492-27-3	HCZHHEIFKROPDY-UHFFFAOYAN	Amino Acid	Tryptophan Metabolism	OC1=C(C=CC=C2)C2=NC(C(O)=O)=C1	3712	HMDB0000715	C01717	3845
3-hydroxyisobutyrate	NAMED	2068-83-9	DBXBTMSZEOQQDU-REWHXWOFAW	Amino Acid	Leucine, Isoleucine and Valine Metabolism	CC(C(O)=O)CO	10140307	HMDB0000023,HMDB0000336	C01188,C06001	11966314
3-hydroxy-3-methylglutarate	NAMED	503-49-1	NPOAOTPXWNWTSH-NUQVWONBAH	Lipid	Mevalonate Metabolism	CC(CC(O)=O)(CC(O)=O)O	4573695	HMDB0000355	C03761	1662,5459993
homovanillate (HVA)	NAMED	306-08-1	QRMZSPFSDQBLIX-REWHXWOFAT	Amino Acid	Tyrosine Metabolism	COC1=CC(CC(O)=O)=CC=C1O	5323114	HMDB0000118	C05582	1738
3-phosphoglycerate	NAMED	80731-10-8	IACAHGYCKIUESG-REWHXWOFAW	Carbohydrate	Glycolysis, Gluconeogenesis, and Pyruvate Metabolism	OC(C(O)=O)COP(O)(O)=O	10669764	HMDB0000807	C00597	724
cholate	NAMED	81-25-4	BHQCQFFYRZLCQQ-OELDTZBJBZ	Lipid	Primary Bile Acid Metabolism	O[C@H]1[C@@]2([H])[C@]3([H])CC[C@H]([C@H](C)CCC(O)=O)[C@@]3(C)[C@@H](O)C[C@]2([H])[C@@]4(C)CC[C@@H](O)CC4C1		HMDB0000619	C00695	221493
4-hydroxyphenylacetate	NAMED	156-38-7	XQXPVVBIMDBYFF-REWHXWOFAL	Amino Acid	Phenylalanine Metabolism	OC(CC1=CC=C(C=C1)O)=O	3881560	HMDB0000020	C00642	127
5,6-dihydrothymine	NAMED	696-04-8	NBAKTGXDIBVZOO-UHFFFAOYAR	Nucleotide	Pyrimidine Metabolism, Thymine containing	O=C(NCC1C)NC1=O	84456	HMDB0000079	C00906	93556
hypoxanthine	NAMED	68-94-0	FDGQSTZJBFJUBT-UHFFFAOYAJ	Nucleotide	Purine Metabolism, (Hypo)Xanthine/Inosine containing	O=C1C(N=CN2)=C2N=CN1	768	HMDB0000157	C00262	790,135398638
9,10-DiHOME	NAMED	263399-34-4	XEBKSQSGNGRGDW-YFHOEESVBC	Lipid	Fatty Acid, Dihydroxy	CCCCC/C=C\CC(C(CCCCCCCC(O)=O)O)O	8142232	HMDB0004704	C14828	9966640
linoleate (18:2n6)	NAMED	60-33-3	OYHQOLUKZRVURQ-HZJYTTRNBX	Lipid	Long Chain Polyunsaturated Fatty Acid (n3 and n6)	OC(CCCCCCC/C=C\C/C=C\CCCCC)=O	4444105	HMDB0006270,HMDB0000673	C01595	5280450
laurate (12:0)	NAMED	143-07-7	POULHZVOKOAJMA-UHFFFAOYAP	Lipid	Medium Chain Fatty Acid	O=C(O)CCCCCCCCCCC	3756	HMDB0000638	C02679	3893
quinolinate	NAMED	89-00-9	GJAWHXHKYYXBSV-UHFFFAOYAW	Cofactors and Vitamins	Nicotinate and Nicotinamide Metabolism	OC(C(C=CC=N1)=C1C(O)=O)=O	1037	HMDB0000232	C03722	1066
N6,N6,N6-trimethyllysine	NAMED	23284-33-5	MXNRLFUSFKVQSK-UHFFFAOYAO	Amino Acid	Lysine Metabolism	C[N+](C)(CCCCC(C([O-])=O)N)C	140379	HMDB0001325	C03793	440120
N-acetylputrescine	NAMED	18233-70-0	KLZGKIDSEJWEDW-UHFFFAOYAE	Amino Acid	Polyamine Metabolism	CC(NCCCCN)=O	109095	HMDB0002064	C02714	122356
N-formylmethionine	NAMED	4289-98-9	PYUSHNKNPOHWEZ-YFKPBYRVBS	Amino Acid	Methionine, Cysteine, SAM and Taurine Metabolism	CSCCC(C(O)=O)NC=O	388809	HMDB0001015	C03145	439750
S-adenosylhomocysteine (SAH)	NAMED	979-92-0		Amino Acid	Methionine, Cysteine, SAM and Taurine Metabolism	OC1C(N2C=NC3=C2N=CN=C3N)OC(CSCCC(N)C(O)=O)C1O	16788012	HMDB00939	C00021	439155
adenosine 3',5'-cyclic monophosphate (cAMP)	NAMED	60-92-4	IVOMOUWHDPKRLL-UHFFFAOYAA	Nucleotide	Purine Metabolism, Adenine containing	NC1=NC=NC2=C1N=CN2C3OC(CO4)C(OP4(O)=O)C3O	268	HMDB0000058	C00575	6076
adenosine 5'-monophosphate (AMP)	NAMED	149022-20-8	UDMBCSSLTHHNCD-RWLQFSFNBF	Nucleotide	Purine Metabolism, Adenine containing	NC1=NC=NC2=C1N=CN2C3OC(C(C3O)O)COP(O)(O)=O	10239183	HMDB0000045	C00020	6083
5-methylthioadenosine (MTA)	NAMED	2457-80-9	WUUGFSXJNOTRMR-IOSLPCCCBD	Amino Acid	Polyamine Metabolism	NC1=NC=NC2=C1N=CN2[C@H]3[C@H](O)[C@H](O)[C@@H](CSC)O3	388321	HMDB0001173	C00170	439176
N6-methyladenosine	NAMED	1867-73-8	VQAYFKKCNSOZKM-IOSLPCCCBA	Nucleotide	Purine Metabolism, Adenine containing	OC(C1O)C(OC1CO)N(C=N2)C3=C2C(NC)=NC=N3	92307	HMDB0004044		102175
arachidonate (20:4n6)	NAMED	506-32-1	YZXBAPSDXZZRGB-DOFZRALJBE	Lipid	Long Chain Polyunsaturated Fatty Acid (n3 and n6)	CCCCC/C=C\C/C=C\C/C=C\C/C=C\CCCC(O)=O	392692	HMDB0001043	C00219	444899
arginine	NAMED	1119-34-2	ODKSFYDXXFIFQN-UHFFFAOYAT	Amino Acid	Urea cycle; Arginine and Proline Metabolism	N=C(N)NCCCC(N)C(O)=O	227	HMDB0000517	C00062	6322
aspartate	NAMED	56-84-8	CKLJMWTZIZZHCS-REOHCLBHBW	Amino Acid	Alanine and Aspartate Metabolism	NC(C(O)=O)CC(O)=O	5745	HMDB0000191	C00049	5960
2-hydroxyphenylacetate	NAMED	614-75-5	CCVYRRGZDBSHFU-UHFFFAOYAL	Amino Acid	Phenylalanine Metabolism	OC(CC1=C(O)C=CC=C1)=O	11476	HMDB0000669	C05852	11970
3-(4-hydroxyphenyl)lactate	NAMED	6482-98-0	JVGVDSSUAVXRDY-UHFFFAOYAV	Amino Acid	Tyrosine Metabolism	OC(C(O)=O)CC1=CC=C(O)C=C1	9010	HMDB0000755	C03672	9378
phenylpyruvate	NAMED	156-06-9	BTNMPGBKDVTSJY-UHFFFAOYAU	Amino Acid	Phenylalanine Metabolism	O=C(C(O)=O)CC1=CC=CC=C1	972	HMDB0000205	C00166	997
beta-alanine	NAMED	107-95-9,56-41-7	UCMIRNVEIXFBKS-UHFFFAOYAL	Nucleotide	Pyrimidine Metabolism, Uracil containing	NCCC(O)=O	234	HMDB0000056	C00099	239
biliverdin	NAMED	55482-27-4,55482-27-4	QBUVFDKTZJNUPP-BBROENKCBK	Cofactors and Vitamins	Hemoglobin and Porphyrin Metabolism	CC1=C(/C=C(N2)/C(C=C)=C(C)C2=O)NC(/C=C3C(CCC(O)=O)=C(C)C(/C=C(N4)\C(C)=C(C=C)C4=O)=N\3)=C1CCC(O)=O	10628548	HMDB0001008	C00500	5280353
biotin	NAMED	58-85-5	YBJHBAHKTGYVGT-ZKWXMUAHBB	Cofactors and Vitamins	Biotin Metabolism	OC(CCCCC(SC1)C(N2)C1NC2=O)=O	149962	HMDB0000030	C00120	171548
succinate	NAMED	110-15-6	KDYFGRWQOYBRFD-UHFFFAOYAC	Energy	TCA Cycle	OC(CCC(O)=O)=O	1078	HMDB0000254	C00042	1110
3-hydroxybutyrate (BHBA)	NAMED	625-72-9	WHBMMWSBFZVSSR-UHFFFAOYAO	Lipid	Ketone Bodies	CC(O)CC(O)=O	428	HMDB0000442,HMDB0000357,HMDB0000011	C03197,C01089	94318,441,92135
7-dehydrocholesterol	NAMED	434-16-2	UCTLRSWJYQTBFZ-DDPQNLDTBZ	Lipid	Sterol	CC12C(C3=CC=C4CC(O)CCC4(C)C3CC2)CCC1C(C)CCCC(C)C	388534	HMDB0000032	C01164	439423
cholesterol	NAMED	57-88-5	HVYWMOMLDIMFJA-LBHVWCRMBB	Lipid	Sterol	CC1(C2C(C)CCCC(C)C)C(CC2)C(CC=C3C4(CC[C@H](O)C3)C)C4CC1	4937803	HMDB0000067	C00187	5997,6432564,11025495
choline phosphate	NAMED	72556-74-2	YHHSONZFOIEMCP-UHFFFAOYAD	Lipid	Phospholipid Metabolism	C[N+](C)(CCOP(O)([O-])=O)C	119298	HMDB0001565	C00588	1014
corticosterone	NAMED	50-22-6	OMFXVFTZEKFJBZ-HJTSIMOOBD	Lipid	Corticosteroids	CC(C(CC1)=CC2=O)(CC2)C3C1C(CCC4C(CO)=O)C4(C)CC3O	5550	HMDB0001547	C02140	5753
cortisone	NAMED	53-06-5	IWIJFUQFXLWZIA-UHFFFAOYAP	Lipid	Corticosteroids	O[C@@]1([C@@](CO)=O)[C@](C2)(C)[C@](CC1)([H])[C@@](CCC3=CC4=O)([H])[C@]([C@@]3(C)CC4)([H])C2=O	361685	HMDB0002802	C00762	222786
creatinine	NAMED	60-27-5	DDRJAANPRJIHGJ-UHFFFAOYAV	Amino Acid	Creatine Metabolism	CN(C(N1)=N)CC1=O	568	HMDB0000562	C00791	588
cysteinylglycine	NAMED	19246-18-5	ZUKPVRWZDMRIEO-UHFFFAOYAS	Amino Acid	Glutathione Metabolism	NC(C(NCC(O)=O)=O)CS	58762	HMDB0000078	C01419	439498
cystine	NAMED	56-89-3	LEVWYRKDKASIDU-UHFFFAOYAA	Amino Acid	Methionine, Cysteine, SAM and Taurine Metabolism	NC(C(O)=O)CSSCC(N)C(O)=O	575	HMDB0000192	C00491	67678
sphingosine	NAMED	123-78-4	WWUZIQQURGPMPG-CCEZHUSRBL	Lipid	Sphingosines	CCCCCCCCCCCCC/C=C/C(C(CO)N)O	4510275	HMDB0000252	C00319	5280335
deoxycholate	NAMED	83-44-3	KXGVEGMKQFWNSR-LLQZFEROBK	Lipid	Secondary Bile Acid Metabolism	CC12[C@@]([C@]3([H])CC[C@]4([H])C[C@H](O)CC[C@]4(C)[C@@]3([H])C[C@@H]2O)([H])CC[C@]1([H])[C@]([H])(C)CCC(O)=O	389318	HMDB0000626	C04483	222528,440355
cystathionine	NAMED	535-34-2	ILRYLPWNYFXEMH-UHFFFAOYAH	Amino Acid	Methionine, Cysteine, SAM and Taurine Metabolism	OC(C(CCSCC(N)C(O)=O)N)=O	811	HMDB0000099	C02291	439258
sphinganine	NAMED	3102-56-5	OTKJDMGTUTTYMP-UHFFFAOYAS	Lipid	Sphingolipid Synthesis	CCCCCCCCCCCCCCCC(C(CO)N)O	3014	HMDB0000269	C00836	3126
fumarate	NAMED	100-17-8	VZCYOOQTPOCHFL-OWOJBTEDBF	Energy	TCA Cycle	OC(/C=C/C(O)=O)=O	10197150	HMDB0000134	C00122	444972
gamma-glutamylglutamate	NAMED	1116-22-9	OWQDWQKWSLFFFR-WDSKDSINBR	Peptide	Gamma-glutamyl Amino Acid	O=C(O)C(N)CCC(NC(C(O)=O)CCC(O)=O)=O	83831	HMDB0011737	C05282	92865
gluconate	NAMED	527-07-1	RGHNJXZEOKUKBD-SQOUGZDYBY	Xenobiotics	Food Component/Plant	OC([C@H](O)[C@@H](O)[C@H](O)[C@H](O)CO)=O	10240	HMDB0000625	C00257	10690,3085666
glutarate (C5-DC)	NAMED	110-94-1	JFCQEDHGNNZCLN-NUQVWONBAE	Lipid	Fatty Acid, Dicarboxylate	OC(CCCC(O)=O)=O	3618533	HMDB0000661	C00489	743,4418048
glycine	NAMED	56-40-6	DHMQDGOQFOQNFH-UHFFFAOYAW	Amino Acid	Glycine, Serine and Threonine Metabolism	NCC(O)=O	730	HMDB0000123	C00037	750
glycocholate	NAMED	475-31-0,863-57-0	RFDAIACWWDREDC-FRVQLJSFBG	Lipid	Primary Bile Acid Metabolism	O=C(CNC(CC[C@H]([C@@H]1[C@@]2(C)[C@@H](O)C[C@]3([H])[C@@]4(C)CC[C@@H](O)C[C@@]4([H])C[C@@H](O)[C@@]3([H])[C@]2([H])CC1)C)=O)O	9734	HMDB0000138	C01921	10140
guanidinoacetate	NAMED	352-97-6	BPMFZUMJYQTVII-UHFFFAOYAQ	Amino Acid	Creatine Metabolism	NC(NCC(O)=O)=N	743	HMDB0000128	C00581	763
histidine	NAMED	5934-29-2	HNDVDQJCIGZPNO-UHFFFAOYAG	Amino Acid	Histidine Metabolism	NC(C(O)=O)CC1=CN=CN1	752	HMDB0000177	C00135	6274
cortisol	NAMED	50-23-7	JYGXADMDTFJGBT-VWUMJDOOBO	Lipid	Corticosteroids	O[C@@]1([C@@](CO)=O)[C@]2(C)[C@](CC1)([H])[C@@](CCC3=CC4=O)([H])[C@]([C@@]3(C)CC4)([H])[C@@H](O)C2		HMDB0000063	C00735	5754
hypotaurine	NAMED	300-84-5	VVIUBCNYACGLLV-UHFFFAOYAM	Amino Acid	Methionine, Cysteine, SAM and Taurine Metabolism	NCCS(O)=O	96959	HMDB0000965	C00519	107812
inosine	NAMED	58-63-9	UGQMRVRMYYASKQ-DGPXGRDGBU	Nucleotide	Purine Metabolism, (Hypo)Xanthine/Inosine containing	O[C@H]1[C@H](N2C(N=CN=C3O)=C3N=C2)O[C@H](CO)[C@H]1O	21241953	HMDB0000195	C00294	6021
myo-inositol	NAMED	87-89-8	CDAISMWEOUEBRE-GPIVLXJGBG	Lipid	Inositol Metabolism	O[C@@H]1[C@@H](O)[C@H](O)[C@H](O)[C@H](O)[C@H]1O	10239179	HMDB0000211	C00137	892
isoleucine	NAMED	73-32-5	AGPKZVBTJJNPAG-UHFFFAOYAW	Amino Acid	Leucine, Isoleucine and Valine Metabolism	NC(C(O)=O)C(C)CC	769	HMDB0000172	C06418,C00407,C16424	6306
2-aminoadipate	NAMED	1118-90-7,542-32-5	OYIFNHCXNCRBQI-UHFFFAOYAC	Amino Acid	Lysine Metabolism	OC(CCCC(N)C(O)=O)=O	456	HMDB0000510	C00956	92136
citrulline	NAMED	372-75-8	RHGKLRLOHDJJDR-UHFFFAOYAQ	Amino Acid	Urea cycle; Arginine and Proline Metabolism	NC(C(O)=O)CCCNC(N)=O	810	HMDB0000904	C00327	9750
lactose	NAMED	5965-66-2	GUBGYTABKSRVRQ-DCSYEGIMBP	Carbohydrate	Disaccharides and Oligosaccharides	O[C@H]1[C@H](O[C@H]2[C@H](O)[C@@H](O)[C@H](O)O[C@@H]2CO)O[C@H](CO)[C@H](O)[C@@H]1O	5904	HMDB0041627	C01970	6134
leucine	NAMED	61-90-5		Amino Acid	Leucine, Isoleucine and Valine Metabolism	O=C([C@H](CC(C)C)N)O		HMDB0000687	C00123	6106
lithocholate	NAMED	434-13-9	SMEROWZSTRWXGI-HVATVPOCBI	Lipid	Secondary Bile Acid Metabolism	O=C(CCC(C(CCC1C2CCC3CC4O)C1(CCC2C3(CC4)C)C)C)O	9519	HMDB0000761	C03990	9903
lysine	NAMED	56-87-1	KDXKERNSBIXSRK-YFKPBYRVBE	Amino Acid	Lysine Metabolism	NC(C(O)=O)CCCCN	5747	HMDB0003405	C00739,C00047	5962
malate	NAMED	6915-15-7	BJEPYKJPYRNKOW-UHFFFAOYAM	Energy	TCA Cycle	OC(C(O)=O)CC(O)=O	510	HMDB0031518,HMDB0000156,HMDB0000744	C00149,C00711,C00497	525
methionine	NAMED	63-68-3	FFEARJCKVFRZRR-BYPYZUCNBW	Amino Acid	Methionine, Cysteine, SAM and Taurine Metabolism	CSCCC(N)C(O)=O	5907	HMDB0000696	C00073	6137
methylmalonate (MMA)	NAMED	516-05-2	ZIYVHBGGAOATLY-UHFFFAOYAT	Lipid	Fatty Acid Metabolism (also BCAA Metabolism)	O=C(C(C(O)=O)C)O	473	HMDB0000202	C02170	487
palmitate (16:0)	NAMED	57-10-3	IPCSVZSSVZVIGE-UHFFFAOYAJ	Lipid	Long Chain Saturated Fatty Acid	OC(CCCCCCCCCCCCCCC)=O	960	HMDB0000220	C00249	985
nicotinamide	NAMED	98-92-0	DFPAKSUCGFBDDF-UHFFFAOYAZ	Cofactors and Vitamins	Nicotinate and Nicotinamide Metabolism	NC(C1=CN=CC=C1)=O	911	HMDB0001406	C00153	936
pelargonate (9:0)	NAMED	112-05-0	FBUKVWPVBMHYJY-REWHXWOFAZ	Lipid	Medium Chain Fatty Acid	CCCCCCCCC(O)=O	4574394	HMDB0000847	C01601	8158
stearate (18:0)	NAMED	57-11-4	QIQXTHQIDYTFRH-UHFFFAOYAB	Lipid	Long Chain Saturated Fatty Acid	CCCCCCCCCCCCCCCCCC(O)=O	5091	HMDB0000827	C01530	5281
ornithine	NAMED	3184-13-2	AHLPHDHHMVZTML-BYPYZUCNBZ	Amino Acid	Urea cycle; Arginine and Proline Metabolism	O=C(O)[C@@H](N)CCCN	6026	HMDB0000214	C00077	6262
orotate	NAMED	50887-69-9	PXQPEWDEAKTCGB-UHFFFAOYAD	Nucleotide	Pyrimidine Metabolism, Orotate containing	O=C(C1=CC(O)=NC(O)=N1)O	942	HMDB0000226	C00295	967
palmitoleate (16:1n7)	NAMED	373-49-9	SECPZKHBENQXJG-FPLPWBNLBE	Lipid	Long Chain Monounsaturated Fatty Acid	CCCCCC\C=C/CCCCCCCC(O)=O	393216	HMDB0003229	C08362	445638
phenylalanine	NAMED	63-91-2	COLNVLDHVKWLRT-QMMMGPOBBC	Amino Acid	Phenylalanine Metabolism	NC(C(O)=O)CC1=CC=CC=C1	5910	HMDB0000159	C00079	6140
phosphate	NAMED	7664-38-2	NBIIXXVUZAFLBC-DFZHHIFOAA	Energy	Oxidative Phosphorylation	O=P(O)(O)O	1032	HMDB0001429	C00009	1061
phytanate	NAMED	14721-66-5	RLCKHJSFHOZMDR-REWHXWOFAK	Xenobiotics	Food Component/Plant	CC(CCCC(CCCC(CCCC(C)C)C)C)CC(O)=O	10140204	HMDB0000801	C01607	26840
pristanate	NAMED	1189-37-3	PAHGJZDQXIOYTH-UHFFFAOYAH	Lipid	Fatty Acid, Branched	CC(C)CCCC(C)CCCC(C)CCCC(C)C(O)=O	110458	HMDB0000795		123929
proline	NAMED	147-85-3	ONIBWKKTOPOVIA-BYPYZUCNBZ	Amino Acid	Urea cycle; Arginine and Proline Metabolism	OC(C1CCCN1)=O	128566	HMDB0000162,HMDB0003411	C00148,C000763	8988,145742,614
lactate	NAMED	79-33-4	JVTAAEKCZFNVCJ-UHFFFAOYAX	Carbohydrate	Glycolysis, Gluconeogenesis, and Pyruvate Metabolism	CC(O)C(O)=O	592	HMDB0000190	C00186	612
pyridoxal	NAMED	65-22-5	RADKZDMFGJYCBB-UHFFFAOYAP	Cofactors and Vitamins	Vitamin B6 Metabolism	OC1=C(C)N=CC(CO)=C1C=O	1021	HMDB0001545	C00250	1050
retinol (Vitamin A)	NAMED	68-26-8	FPIPGXGPPPQFEQ-OVSJKPMPBW	Cofactors and Vitamins	Vitamin A Metabolism	C/C(/C=C/C(C(C)(CCC1)C)=C1C)=C\C=C\C(C)=C\CO	393012	HMDB0000305	C00473	445354
salicylate	NAMED	69-72-7	YGSDEFSMJLZEOE-UHFFFAOYSA-N	Xenobiotics	Drug - Topical Agents	OC1=C(C(O)=O)C=CC=C1	331	HMDB0001895	C00805	338
serine	NAMED	56-45-1	MTCFGRXMJLQNBG-REOHCLBHBX	Amino Acid	Glycine, Serine and Threonine Metabolism	OC([C@@H](N)CO)=O	5736	HMDB0000187	C00065	5951
serotonin	NAMED	153-98-0	QZAYGJVTTNCVMB-UHFFFAOYAX	Amino Acid	Tryptophan Metabolism	NCCC1=CNC(C=C2)=C1C=C2O	5013	HMDB0000259	C00780	5202
taurine	NAMED	107-35-7	XOAAWQZATWQOTB-UHFFFAOYAA	Amino Acid	Methionine, Cysteine, SAM and Taurine Metabolism	NCCS(=O)(O)=O	1091	HMDB0000251	C00245	1123
myristate (14:0)	NAMED	544-63-8	TUNFSRHWOTWDNC-UHFFFAOYAZ	Lipid	Long Chain Saturated Fatty Acid	OC(CCCCCCCCCCCCC)=O	10539	HMDB0000806	C06424	11005
urea	NAMED	57-13-6	XSQUKJJJFZCRTK-UHFFFAOYAF	Amino Acid	Urea cycle; Arginine and Proline Metabolism	O=C(N)N	1143	HMDB0000294	C00086	1176
uridine	NAMED	58-96-8	DRTQHJPVMGBUCF-XVFCMESIBG	Nucleotide	Pyrimidine Metabolism, Uracil containing	OC1C(N(C=CC2=O)C(N2)=O)OC(CO)C1O	5807	HMDB0000296	C00299	6029
2'-deoxyuridine	NAMED	951-78-0	MXHRCPNRJAMMIM-SHYZEUOFBK	Nucleotide	Pyrimidine Metabolism, Uracil containing	O=C(NC1=O)N(C=C1)C(CC2O)OC2CO	13118	HMDB0000012	C00526	13712
trans-urocanate	NAMED	104-98-3	LOIYMIARKYCTBW-OWOJBTEDBA	Amino Acid	Histidine Metabolism	O=C(O)/C=C/C1=CNC=N1	643824	HMDB0000301	C00785	736715
glutamate	NAMED	56-86-0	WHUUTDBJXJRKMK-UHFFFAOYAD	Amino Acid	Glutamate Metabolism	O=C(O)[C@@H](N)CCC(O)=O	591	HMDB0000148	C00025,C00217	33032
glutamine	NAMED	56-85-9	ZDXPYRJPNDTMRX-VKHMYHEABV	Amino Acid	Glutamate Metabolism	OC([C@@H](N)CCC(N)=O)=O	5746	HMDB0000641	C00064	5961
threonine	NAMED	72-19-5	AYFVYJQAPQTCCC-GBXIJSLDBG	Amino Acid	Glycine, Serine and Threonine Metabolism	N[C@H](C(O)=O)[C@H](O)C	6051	HMDB0000167	C00188	6288
tryptophan	NAMED	73-22-3	QIVBCDIJIAJPQS-VIFPVBQEBP	Amino Acid	Tryptophan Metabolism	O=C(O)[C@@H](N)CC1=CNC2=C1C=CC=C2	6066	HMDB0000929	C00078	6305
valine	NAMED	72-18-4	KZSNJWFQEVHDMF-BYPYZUCNBW	Amino Acid	Leucine, Isoleucine and Valine Metabolism	N[C@H](C(O)=O)C(C)C	6050	HMDB0000883	C00183	6287
glucose	NAMED	50-99-7	WQZGKKKJIJFFOK-DVKNGEFBBQ	Carbohydrate	Glycolysis, Gluconeogenesis, and Pyruvate Metabolism	O[C@H]1O[C@H](CO)[C@@H](O)[C@H](O)[C@H]1O	71358	HMDB0000122	C00031	5793
alpha-ketobutyrate	NAMED	600-18-0	TYEYBOSBBBHJIV-REWHXWOFAN	Amino Acid	Methionine, Cysteine, SAM and Taurine Metabolism	OC(C(CC)=O)=O	2829426	HMDB0000005	C00109	58
adenosine	NAMED	58-61-7	OIRDTQYFTABQOQ-KQYNXXCUBX	Nucleotide	Purine Metabolism, Adenine containing	NC1=NC=NC2=C1N=CN2[C@@]3([H])[C@@](O)([H])[C@@](O)([H])[C@](CO)([H])O3	54923	HMDB0000050	C00212	60961
betaine	NAMED	107-43-7	KWIUHFFTVRNATP-UHFFFAOYAI	Amino Acid	Glycine, Serine and Threonine Metabolism	O=C(C[N+](C)(C)C)[O-]	19951173,242	HMDB0000043	C00719	247
cysteine	NAMED	56-89-3,52-90-4	XUJNEKJLAYXESH-REOHCLBHBU	Amino Acid	Methionine, Cysteine, SAM and Taurine Metabolism	SC[C@H](N)C(O)=O	5653	HMDB0000574	C00097	5862
mannose	NAMED	3458-28-4	GZCGUPFRVQAUEE-KVTDHHQDBB	Carbohydrate	Fructose, Mannose and Galactose Metabolism	O[C@@H]1C(CO)O[C@@H](O)[C@@H](O)[C@H]1O	141983	HMDB0000169	C00159,C02209,C00936	82308,439680,185698,18950
dimethylglycine	NAMED	1118-68-9	FFDGPVCHZBVARC-UHFFFAOYAX	Amino Acid	Glycine, Serine and Threonine Metabolism	CN(C)CC(O)=O	653	HMDB0000092	C03626	673
alanine	NAMED	56-41-7	QNAYBMKLOCPYGJ-REOHCLBHBS	Amino Acid	Alanine and Aspartate Metabolism	O=C(O)[C@@H](N)C	5735	HMDB0000161	C00041	5950
tyrosine	NAMED	60-18-4	OUYCCCASQSFEME-QMMMGPOBBZ	Amino Acid	Tyrosine Metabolism	N[C@@H](CC1=CC=C(O)C=C1)C(O)=O	5833	HMDB0000158	C00082	6057
malonate	NAMED	26522-22-85-0,141-82-2	OFOBLEOULBTSOW-UHFFFAOYAJ	Lipid	Fatty Acid Synthesis	O=C(O)CC(O)=O	844	HMDB0000691	C00383	867
pseudouridine	NAMED	1445-07-4	HZIOZCLEXIYJAD-JWMKEVCDBU	Nucleotide	Pyrimidine Metabolism, Uracil containing	O[C@]1([H])[C@@](O)([H])[C@](CO)([H])O[C@]1(C2=CNC(NC2=O)=O)[H]	21403010	HMDB0000767	C02067	15047
pyruvate	NAMED	127-17-3	LCTONWCANYUPML-REWHXWOFAD	Carbohydrate	Glycolysis, Gluconeogenesis, and Pyruvate Metabolism	CC(C(O)=O)=O	96901	HMDB0000243	C00022	1060
uracil	NAMED	66-22-8	ISAKRJDGNUQOIC-UHFFFAOYAV	Nucleotide	Pyrimidine Metabolism, Uracil containing	O=C(NC=C1)NC1=O	1141	HMDB0000300	C00106	1174
xylose	NAMED	609-06-3	PYMYPHUHKUWMLA-WISUUJSJBP	Carbohydrate	Pentose Metabolism	O=C[C@@H]([C@H]([C@@H](CO)O)O)O	85957	HMDB0000098	C00181	135191
cytidine	NAMED	65-46-3	UHDGCWIWMRVCDJ-XVFCMESIBD	Nucleotide	Pyrimidine Metabolism, Cytidine containing	OC[C@@H]1[C@H]([C@H]([C@H](N2C(N=C(C=C2)N)=O)O1)O)O	5940	HMDB0000089	C00475	6175
arabinose	NAMED	28697-53-2	PYMYPHUHKUWMLA-WDCZJNDABW	Carbohydrate	Pentose Metabolism	O[C@@H]1CO[C@@H](O)[C@@H](O)[C@@H]1O	59687	HMDB0029942	C00216	66308
cotinine	NAMED	486-56-6	UIKROCXWUNQSPJ-VIFPVBQEBC	Xenobiotics	Tobacco Metabolite	O=C1CC[C@@H]([C@]2=CN=CC=C2)N1C	746405	HMDB0001046		408
caffeine	NAMED	58-08-2	RYYVLZVUVIJVGH-UHFFFAOYAW	Xenobiotics	Xanthine Metabolism	O=C(N(C)C1=C2N(C)C=N1)N(C)C2=O	2424	HMDB0001847	C07481	2519
fructose	NAMED	57-48-7	BJHIKXHVCXFQLS-UYFOZJQFBH	Carbohydrate	Fructose, Mannose and Galactose Metabolism	OC[C@@]1(O)O[C@H](CO)[C@@H](O)[C@@H]1O	5764	HMDB0000660	C00095	2723872
adenine	NAMED	73-24-5	GFFGJBXGBJISGV-UHFFFAOYAT	Nucleotide	Purine Metabolism, Adenine containing	NC1=NC=NC2=C1N=CN2	185	HMDB0000034	C00147	190
cytosine	NAMED	71-30-7	OPTASPLRGRRNAP-UHFFFAOYAY	Nucleotide	Pyrimidine Metabolism, Cytidine containing	NC1=NC(NC=C1)=O	577	HMDB0000630	C00380	597
caprate (10:0)	NAMED	334-48-5	GHVNFZFCNZKVNT-UHFFFAOYAC	Lipid	Medium Chain Fatty Acid	CCCCCCCCCC(O)=O	2863	HMDB0000511	C01571	2969
margarate (17:0)	NAMED	506-12-7	KEMQGTRYUADPNZ-UHFFFAOYAT	Lipid	Long Chain Saturated Fatty Acid	O=C(O)CCCCCCCCCCCCCCCC	10033	HMDB0002259		10465
nonadecanoate (19:0)	NAMED	646-30-0	ISYWECDDZWTKFF-UHFFFAOYAR	Lipid	Long Chain Saturated Fatty Acid	CCCCCCCCCCCCCCCCCCC(O)=O	12071	HMDB0000772	C16535	12591
arachidate (20:0)	NAMED	506-30-9	VKOBVWXKNCXXDE-UHFFFAOYAB	Lipid	Long Chain Saturated Fatty Acid	CCCCCCCCCCCCCCCCCCCC(O)=O	10035	HMDB0002212	C06425	10467
maltose	NAMED	6363-53-7	GUBGYTABKSRVRQ-ASMJPISFBF	Carbohydrate	Glycogen Metabolism	O[C@@H]1[C@H]([C@H](O[C@@H]([C@H]1O)CO)O[C@H]2[C@@H]([C@H]([C@H](O[C@@H]2CO)O)O)O)O	388469	HMDB0000163	C00208	10991489
asparagine	NAMED	70-47-3	DCXYFEDJOCDNAF-REOHCLBHBD	Amino Acid	Alanine and Aspartate Metabolism	NC(C[C@H](N)C(O)=O)=O	6031	HMDB0000168	C00152	6267
N-stearoyl-sphinganine (d18:0/18:0)*	NAMED	2304-80-5	KZTJQXAANJHSCE-OIDHKYIRBS	Lipid	Dihydroceramides	CCCCCCCCCCCCCCCCCC(N[C@H]([C@H](O)CCCCCCCCCCCCCCC)CO)=O	4446686	HMDB0011761		5283573
dihydroorotate	NAMED	155-54-4	UFIVEPVSAGBUSI-UHFFFAOYAI	Nucleotide	Pyrimidine Metabolism, Orotate containing	O=C(C(NC1=O)CC(N1)=O)O	628	HMDB03349	C00337	648
heptanoate (7:0)	NAMED	111-14-8	MNWFXJYAOYHMED-UHFFFAOYAP	Lipid	Medium Chain Fatty Acid	CCCCCCC(O)=O	7803	HMDB0000666	C17714	8094
caproate (6:0)	NAMED	142-62-1	FUZZWVXGSFPDMH-UHFFFAOYAY	Lipid	Medium Chain Fatty Acid	CCCCCC(O)=O	8552	HMDB0000535	C01585	8892
caprylate (8:0)	NAMED	124-07-2	WWZKQHOCKIZLMA-UHFFFAOYAH	Lipid	Medium Chain Fatty Acid	CCCCCCCC(O)=O	370	HMDB0000482	C06423	379
sucrose	NAMED	57-50-1	CZMRCDWAGMRECN-UGDNZRGBBE	Carbohydrate	Disaccharides and Oligosaccharides	OC[C@]1(O[C@@H]2[C@@H]([C@H]([C@@H]([C@H](O2)CO)O)O)O)[C@H]([C@@H]([C@@H](CO)O1)O)O	5768	HMDB0000258	C00089	5988
pyridoxine (Vitamin B6)	NAMED	58-56-0	LXNHXLLTXMVWPM-UHFFFAOYAQ	Cofactors and Vitamins	Vitamin B6 Metabolism	OC1=C(C)N=CC(CO)=C1CO	1025	HMDB0000239	D08454	1054
pentadecanoate (15:0)	NAMED	10002-84-2,1002-84-2	WQEPLUUGTLDZJY-UHFFFAOYAK	Lipid	Long Chain Saturated Fatty Acid	O=C(O)CCCCCCCCCCCCCC	13249	HMDB0000826	C16537	13849
trans-4-hydroxyproline	NAMED	51-35-4	PMMYEEVYMWASQN-DMTCNVIQBF	Amino Acid	Urea cycle; Arginine and Proline Metabolism	O[C@@H]1C[C@@H](C(O)=O)NC1	5605	HMDB0000725	C01157	5810
allantoin	NAMED	97-59-6	POJWUDADGALRAB-UHFFFAOYAE	Nucleotide	Purine Metabolism, (Hypo)Xanthine/Inosine containing	O=C(N1)C(NC(N)=O)NC1=O	199	HMDB0000462	C02348,C01551,C02350	439714,204,439713
xanthine	NAMED	69-89-6	LRFVTYWOQMYALW-UHFFFAOYAT	Nucleotide	Purine Metabolism, (Hypo)Xanthine/Inosine containing	O=C(N1)C(N=CN2)=C2NC1=O	1151	HMDB0000292	C00385	1188
5-oxoproline	NAMED	98-79-3	ODHCTXKNWHHXJC-VKHMYHEABY	Amino Acid	Glutathione Metabolism	O=C1CC[C@@H]([C@@](O)=O)N1	7127	HMDB0000267	C02237,C01879	439685,7405
picolinate	NAMED	98-98-6	SIOXPEMLGUPBBT-UHFFFAOYAC	Amino Acid	Tryptophan Metabolism	O=C(O)C1=NC=CC=C1	993	HMDB0002243	C10164	1018
sarcosine	NAMED	107-97-1	FSYKKLYZXJSNPZ-UHFFFAOYAL	Amino Acid	Glycine, Serine and Threonine Metabolism	CNCC(O)=O	1057	HMDB0000271	C00213	1088
pantothenate	NAMED	137-08-6	GHOKWGTUZJEAQD-ZETCQYMHBS	Cofactors and Vitamins	Pantothenate and CoA Metabolism	O=C(NCCC(O)=O)[C@H](O)C(C)(C)CO	6361	HMDB0000210	C00864	6613
pipecolate	NAMED	4043-87-2		Amino Acid	Lysine Metabolism	OC(C1NCCCC1)=O		HMDB0000070
phosphoethanolamine	NAMED	1071-23-4	SUHOOTKUPISOBE-UHFFFAOYAT	Lipid	Phospholipid Metabolism	NCCOP(O)(O)=O	990	HMDB0000224	C00346	1015
glycerate	NAMED	600-19-1	RBNPOMFGQQGHHO-UHFFFAOYAE	Carbohydrate	Glycolysis, Gluconeogenesis, and Pyruvate Metabolism	O=C(O)C(O)CO	732	HMDB0000139,HMDB0006372	C00258	439194,752
3-ureidopropionate	NAMED	462-88-4	JSJWCHRYRHKBBW-UHFFFAOYAH	Nucleotide	Pyrimidine Metabolism, Uracil containing	OC(CCNC(N)=O)=O	109	HMDB0000026	C02642	111
N-acetylleucine	NAMED	1188-21-2	WXNXCEHXYPACJF-ZETCQYMHBF	Amino Acid	Leucine, Isoleucine and Valine Metabolism	O=C(O)[C@H](CC(C)C)NC(C)=O	64075	HMDB0011756	C02710	70912
N-acetylmethionine	NAMED	65-82-7	XUYPXLNMDZIRQH-LURJTMIEBN	Amino Acid	Methionine, Cysteine, SAM and Taurine Metabolism	O=C(O)[C@H](CCSC)NC(C)=O	395338	HMDB0011745	C02712	448580
N-acetylvaline	NAMED	96-81-1	IHYJTAOFMMMOPX-LURJTMIEBI	Amino Acid	Leucine, Isoleucine and Valine Metabolism	O=C(O)[C@@H](NC(C)=O)C(C)C	60154	HMDB0011757		66789
erucate (22:1n9)	NAMED	112-86-7	DPUOLQHDNGRHBS-UHFFFAOYAW	Lipid	Long Chain Monounsaturated Fatty Acid	OC(CCCCCCCCCCC\C=C/CCCCCCCC)=O	7924	HMDB0002068	C08316	8216,5281116
bilirubin (Z,Z)	NAMED	635-65-4	BPYKTIZUTYGOLE-IFADSCNNBS	Cofactors and Vitamins	Hemoglobin and Porphyrin Metabolism	CC(C(N\1)=O)=C(C=C)C1=C/C2=C(C)C(CCC(O)=O)=C(CC3=C(CCC(O)=O)C(C)=C(/C=C4NC(C(C=C)=C/4C)=O)N3)N2	4444055	HMDB0000054	C00486	5280352
thyroxine	NAMED	51-48-9	XUIIKFGFIJCVMT-LBPRGKRZBS	Amino Acid	Tyrosine Metabolism	OC1=C(I)C=C(OC2=C(I)C=C(C[C@H](N)C(O)=O)C=C2I)C=C1I	5614	HMDB0000248	C01829	5819
gamma-glutamyltyrosine	NAMED	7432-23-7	VVLXCWVSSLFQDS-QWRGUYRKBA	Peptide	Gamma-glutamyl Amino Acid	OC(C=C1)=CC=C1C[C@@H](C(O)=O)NC(CC[C@@H](C(O)=O)N)=O	85142	HMDB0011741		94340
methyl indole-3-acetate	NAMED	1912-33-0	KTHADMDGDNYQRX-UHFFFAOYAX	Xenobiotics	Food Component/Plant	O=C(OC)CC1=CNC2=C1C=CC=C2	67279	HMDB0029738		74706
alpha-tocopherol	NAMED	10191-41-0,59-02-9	GVJHHUAWPYXKBD-IEOSBIPEBS	Cofactors and Vitamins	Tocopherol Metabolism	CC1=C2C(O[C@@](CCC[C@H](C)CCC[C@H](C)CCC[C@H](C)C)(C)CC2)=C(C)C(C)=C1O	14265	HMDB0001893	C02477	86472
N-acetylalanine	NAMED	97-69-8	KTHDTJVBEPMMGL-VKHMYHEABO	Amino Acid	Alanine and Aspartate Metabolism	O=C(O)[C@@H](NC(C)=O)C	79449	HMDB0000766	C02847	88064
vanillylmandelate (VMA)	NAMED	55-10-7	CGQCWMIAEPEHNQ-UHFFFAOYAY	Amino Acid	Tyrosine Metabolism	OC(C(O)=O)C1=CC=C(O)C(OC)=C1	1207	HMDB0000291	C05584	1245
4-acetamidobutanoate	NAMED	3025-96-5	UZTFMUBKZQVKLK-UHFFFAOYAY	Amino Acid	Polyamine Metabolism	CC(NCCCC(O)=O)=O	17180	HMDB0003681	C02946	18189
3-aminoisobutyrate	NAMED	214139-20-5,10569-72-9	QCHPKSFMDHPSNR-UHFFFAOYAN	Nucleotide	Pyrimidine Metabolism, Thymine containing	O=C(O)C(C)CN	58481	HMDB0002166	C05145	64956
chenodeoxycholate	NAMED	474-25-9,474-24-9		Lipid	Primary Bile Acid Metabolism	C[C@]12CC[C@]3([H])[C@@]4(C)CC[C@@H](O)C[C@@]4([H])C[C@@H](O)[C@@]3([H])[C@]1([H])CC[C@@]2(C(CCC(O)=O)C)[H]		HMDB0000518	C02528	10133
citrate	NAMED	77-92-9	KRKNYBCHXYNGOX-UHFFFAOYAM	Energy	TCA Cycle	OC(CC(CC(O)=O)(O)C(O)=O)=O	305	HMDB0000094	C00158	311
urate	NAMED	120K5305,69-93-2	LEHOTFFKMJEONL-UHFFFAOYAN	Nucleotide	Purine Metabolism, (Hypo)Xanthine/Inosine containing	O=C1NC(NC(NC2=O)=O)=C2N1		HMDB0000289	C00366	1175
ursodeoxycholate	NAMED	128-13-2	RUDATBOHQWOJDD-UZVSRGJWBC	Lipid	Secondary Bile Acid Metabolism	O[C@@H]1[C@@]2([H])[C@]3([H])CC[C@@]([C@@H](CCC(O)=O)C)([H])[C@@]3(C)CC[C@]2([H])[C@@]4(C)CC[C@@H](O)C[C@@]4([H])C1	29131	HMDB0000946	C07880	31401
oleoyl ethanolamide	NAMED	111-58-0,11-58-0	BOWVQLFMWHZBEF-KTKRTIGZBW	Lipid	Endocannabinoid	O=C(NCCO)CCCCCCC/C=C\CCCCCCCC	4446574	HMDB0002088		5283454
gamma-glutamylglutamine	NAMED	10148-81-9	JBFYFLXEJFQWMU-WDSKDSINBP	Peptide	Gamma-glutamyl Amino Acid	O=C(N)CC[C@@H](C(O)=O)NC(CC[C@@H](C(O)=O)N)=O	133013	HMDB0011738	C05283	150914
4-hydroxyphenylpyruvate	NAMED	156-39-8	KKADPXVIOXHVKN-UHFFFAOYAH	Amino Acid	Tyrosine Metabolism	OC1=CC=C(CC(C(O)=O)=O)C=C1	954	HMDB0000707	C01179	979
butyrate/isobutyrate (4:0)	NAMED	109-92-6	FERIUCNNQQJTOY-UHFFFAOYAP	Lipid	Short Chain Fatty Acid	OC(CCC)=O	259	HMDB0000039	C00246	264
tigloylglycine	NAMED	35842-45-6	WRUSVQOKJIDBLP-HWKANZROBR	Amino Acid	Leucine, Isoleucine and Valine Metabolism	O=C(O)CNC(/C(C)=C/C)=O	4945715	HMDB0000959		6441567
N-acetylneuraminate	NAMED	131-48-6	KBGAYAKRZNYFFG-BOHATCBPBL	Carbohydrate	Aminosugar Metabolism	OC1(C(O)=O)CC(O)C(NC(C)=O)C(C(O)C(O)CO)O1	10292217	HMDB0000230	C00270	439197
N-acetylglucosaminylasparagine	NAMED	2776-93-4	YTTRPBWEMMPYSW-VFFCQLMOBE	Carbohydrate	Aminosugar Metabolism	O[C@H]1[C@H](O)[C@@H](CO)O[C@@H](NC(CC(N)C(O)=O)=O)[C@@H]1NC(C)=O	21403014	HMDB0000489	C04540	123826
acetoacetate	NAMED	3483-11-2	WDJHALXBUFZDSR-UHFFFAOYAH	Lipid	Ketone Bodies	O=C(CC(C)=O)O	94	HMDB0000060	C00164	96
creatine	NAMED	57-00-1	CVSVTCORWBXHQV-UHFFFAOYAV	Amino Acid	Creatine Metabolism	CN(C(N)=N)CC(O)=O	566	HMDB0000064	C00300	586
cys-gly, oxidized	NAMED	7729-20-6	KDJVKDYFFTWHBO-UHFFFAOYAK	Amino Acid	Glutathione Metabolism	O=C(NCC(O)=O)C(N)CSSCC(N)C(NCC(O)=O)=O	295316			333293
estrone 3-sulfate	NAMED	438-67-5	JKKFKPJIXZFSSB-PNZZERNXBB	Lipid	Estrogenic Steroids	C[C@@](CC1)(C2=O)[C@](CC2)([H])[C@@](CC3)([H])[C@]1([H])C(C=C4)=C3C=C4OS(O)(=O)=O	16740220	HMDB0001425	C02538	3001028
dihomo-linoleate (20:2n6)	NAMED	2091-39-6	XSXIVVZCUAHUJO-HZJYTTRNBM	Lipid	Long Chain Polyunsaturated Fatty Acid (n3 and n6)	O=C(O)CCCCCCCCC/C=C\C/C=C\CCCCC	4944228	HMDB0005060	C16525	6439848
gamma-glutamylhistidine	NAMED	37460-15-4	PXVCMZCJAUJLJP-YUMQZZPRBD	Peptide	Gamma-glutamyl Amino Acid	O=C(O)[C@@H](N)CCC(N[C@@H](CC1=CNC=N1)C(O)=O)=O	5380197	HMDB0029151		7017195
2-hydroxystearate	NAMED	629-22-1	KIHBGTRZFAVZRV-UHFFFAOYAD	Lipid	Fatty Acid, Monohydroxy	OC([C@H](O)CCCCCCCCCCCCCCCC)=O	62625	HMDB0062549	C03042,C03045	439887,439885,69417
N1-methyladenosine	NAMED	15763-06-1	QQBGTSSELNKRID-IOSLPCCCBM	Nucleotide	Purine Metabolism, Adenine containing	N=C1C2=C(N([C@@]3([H])[C@@](O)([H])[C@@](O)([H])[C@](CO)([H])O3)C=N2)N=CN1C	4573813	HMDB0003331	C02494	27476
glycerol	NAMED	56-81-5	PEDCQBHIVMGVHV-UHFFFAOYAF	Lipid	Glycerolipid Metabolism	OC(CO)CO	733	HMDB0000131	C00116	753
choline	NAMED	67-48-1	CRBHXDCYXIISFC-UHFFFAOYAW	Lipid	Phospholipid Metabolism	[O-]CC[N+](C)(C)C	149278	HMDB0000097	C00114	305
anthranilate	NAMED	118-92-3	RWZYAGGXGHYGMB-UHFFFAOYAS	Amino Acid	Tryptophan Metabolism	OC(C1=CC=CC=C1N)=O	222	HMDB0001123	C00108	227
gamma-glutamylleucine	NAMED	2566-39-4	MYFMARDICOWMQP-YUMQZZPRBM	Peptide	Gamma-glutamyl Amino Acid	CC(C)C[C@@H](C(O)=O)NC(CC[C@@H](C(O)=O)N)=O	133115	HMDB0011171		151023
3-methoxytyrosine	NAMED	300-48-1	PFDUUKDQEHURQC-ZETCQYMHBZ	Amino Acid	Tyrosine Metabolism	COC1=C(O)C=CC(C[C@@H](C(O)=O)N)=C1	8948	HMDB0001434		9307
4-acetamidophenol	NAMED	103-90-2	RZVAJINKPMORJF-UHFFFAOYAA	Xenobiotics	Drug - Analgesics, Anesthetics	OC1=CC=C(NC(C)=O)C=C1	1906	HMDB0001859	C06804	1983
naproxen	NAMED	22204-53-1	CMWTZPSULFXXJA-VIFPVBQEBN	Xenobiotics	Drug - Analgesics, Anesthetics	COC1=CC=C2C(C=CC([C@H](C)C(O)=O)=C2)=C1	137720	HMDB0001923	C01517	156391
topiramate	NAMED	97240-79-4	KJADKKWYZYXHBB-XBWDGYHZBQ	Xenobiotics	Drug - Neurological	CC1(OC2COC3(OC(C)(OC3C2O1)C)COS(N)(=O)=O)C	4447672	HMDB0005034	D00537	5284627
beta-hydroxyisovalerate	NAMED	625-08-1	AXFYFNCPONWUHW-UHFFFAOYSA-N	Amino Acid	Leucine, Isoleucine and Valine Metabolism	CC(C)(O)CC(O)=O	62571	HMDB0000754		69362
ibuprofen	NAMED	15687-27-1	HEFNNWSXXWATRW-UHFFFAOYAB	Xenobiotics	Drug - Analgesics, Anesthetics	CC(C1=CC=C(CC(C)C)C=C1)C(O)=O	3544	HMDB0001925	C01588	3672
arachidonoyl ethanolamide	NAMED	94421-68-8	LGEQQWMQCRIYKG-DOFZRALJBA	Lipid	Endocannabinoid	O=C(NCCO)CCC/C=C\C/C=C\C/C=C\C/C=C\CCCCC	4445241	HMDB0004080	C11695	5281969
palmitoyl ethanolamide	NAMED	544-31-0	HXYVTAGFYLMHSO-UHFFFAOYAE	Lipid	Endocannabinoid	CCCCCCCCCCCCCCCC(NCCO)=O	4509	HMDB0002100	C16512	4671
N-palmitoyl-sphingosine (d18:1/16:0)	NAMED	24696-26-2	YDNKGFDKKRUKPY-TURZORIXBD	Lipid	Ceramides	OC[C@@H]([C@H](O)/C=C/CCCCCCCCCCCCC)NC(CCCCCCCCCCCCCCC)=O	4446677	HMDB0004949		5283564
1-palmitoyl-2-oleoyl-GPE (16:0/18:1)	NAMED	26662-94-2	FHQVHHIBKUMWTI-OTMQOFQLBI	Lipid	Phosphatidylethanolamine (PE)	CCCCCCCC\C=C/CCCCCCCC(O[C@](COC(CCCCCCCCCCCCCCC)=O)(COP([O-])(OCC[N+]([H])([H])[H])=O)[H])=O	4446615	HMDB0005320		5283496
1-palmitoyl-2-linoleoyl-GPI (16:0/18:2)	NAMED		BSNJSZUDOMPYIR-DMDPBSJXBZ	Lipid	Phosphatidylinositol (PI)	O=C(CCCCCCC/C=C\C/C=C\CCCCC)O[C@@H](COP(OC1C(O)C(O)C(O)C(O)C1O)(O)=O)COC(CCCCCCCCCCCCCCC)=O	21403024	HMDB0009784		46891795
1-palmitoyl-2-linoleoyl-GPC (16:0/18:2)	NAMED	40811-94-7	JLPULHDHAOZNQI-ZTIMHPMXBU	Lipid	Phosphatidylcholine (PC)	O=P([O-])(OC[C@@H](COC(CCCCCCCCCCCCCCC)=O)OC(CCCCCCC/C=C\C/C=C\CCCCC)=O)OCC[N+](C)(C)C	4450224	HMDB0007973		5287971
stearoyl sphingomyelin (d18:1/18:0)	NAMED	85187-10-6,85187-10-6	LKQLRGMMMAHREN-YJFXYUILBI	Lipid	Sphingomyelins	CCCCCCCCCCCCCCCCCC(N[C@@](COP([O-])(OCC[N+](C)(C)C)=O)([C@](O)(/C=C/CCCCCCCCCCCCC)[H])[H])=O	4956085	HMDB0001348	C00550	6453725
1-palmitoyl-2-oleoyl-GPC (16:0/18:1)	NAMED	26853-31-6,26853-31-6	WTJKGGKOPKCXLL-MRCUWXFGBH	Lipid	Phosphatidylcholine (PC)	O=C(CCCCCCC/C=C\CCCCCCCC)O[C@@H](COC(CCCCCCCCCCCCCCC)=O)COP(OCC[N+](C)(C)C)([O-])=O	4940699	HMDB0007972	C13875	6436017
N-stearoyl-sphingosine (d18:1/18:0)*	NAMED	104404-17-3	VODZWWMEJITOND-NXCSZAMKBA	Lipid	Ceramides	OC[C@H](NC(CCCCCCCCCCCCCCCCC)=O)[C@H](O)/C=C/CCCCCCCCCCCCC	4446678	HMDB0004950		5283565
glycochenodeoxycholate	NAMED	16564-43-5	GHCZAUBVMUEKKP-UHFFFAOYAS	Lipid	Primary Bile Acid Metabolism	O=C(NCC(O)=O)CC[C@@H](C)[C@@H]1[C@](CC[C@H]2[C@@]3([H])[C@H](O)C[C@@]4([H])C2(C)CC[C@@H](O)C4)(C)[C@]3([H])CC1		HMDB0000637	C05466	12544
taurochenodeoxycholate	NAMED	6009-98-9	BHTRKEVKTKCXOH-BJLOMENOBE	Lipid	Primary Bile Acid Metabolism	C[C@@]12[C@@]([H])(CC[C@@]2([C@@H](CCC(NCCS(O)(=O)=O)=O)C)[H])[C@@]([C@@H](C[C@]3([H])C[C@H](O)CC4)O)([H])[C@]([C@]34C)([H])CC1	343282	HMDB0000951	C05465	387316
taurocholate	NAMED	145-42-6	WBWWGRHZICKQGZ-HZAMXZRMBW	Lipid	Primary Bile Acid Metabolism	C[C@@]12[C@@]([H])(CC[C@]2([H])[C@@H](CCC(NCCS(O)(=O)=O)=O)C)[C@@]([C@H](O)C[C@@]3([H])[C@@]4(CC[C@@H](O)C3)C)([H])[C@@]4([H])C[C@@H]1O		HMDB0000036	C05122	6675,46783527
taurodeoxycholate	NAMED	207737-97-1	AWDRATDZQPNJFN-VAYUFCLWBR	Lipid	Secondary Bile Acid Metabolism	C[C@@]12[C@@]([H])(CC[C@]2([H])[C@@H](CCC(NCCS(O)(=O)=O)=O)C)[C@@](CC[C@@]3([H])[C@@]4(CC[C@@H](O)C3)C)([H])[C@@]4([H])C[C@@H]1O	2015539	HMDB0000896	C05463	2733768
2-hydroxyhippurate (salicylurate)	NAMED	487-54-7	ONJSZLXSECQROL-UHFFFAOYAK	Xenobiotics	Benzoate Metabolism	O=C(C1=CC=CC=C1O)NCC(O)=O	9835	HMDB0000840	C07588	10253
metoprolol	NAMED	56392-17-7	IUBSYMUCCVWXPE-UHFFFAOYAN	Xenobiotics	Drug - Cardiovascular	COCCC1=CC=C(OCC(O)CNC(C)C)C=C1	4027	HMDB0001932	D02358	4171
azelate (C9-DC)	NAMED	123-99-9	BDJRBEYXGGNYIS-UHFFFAOYAK	Lipid	Fatty Acid, Dicarboxylate	O=C(O)CCCCCCCC(O)=O	2179	HMDB0000784	C08261	2266
3-(N-acetyl-L-cystein-S-yl) acetaminophen	NAMED	52372-86-8	DVPRQNKJGQEICH-JTQLQIEIBK	Xenobiotics	Drug - Analgesics, Anesthetics	O=C(C)NC1=CC(SC[C@@H](C(O)=O)NC(C)=O)=C(O)C=C1	75765			83967
4-acetaminophen sulfate	NAMED	32113-41-0,10066-90-7	IGTYILLPRJOVFY-UHFFFAOYAN	Xenobiotics	Drug - Analgesics, Anesthetics	CC(NC1=CC=C(OS(=O)(O)=O)C=C1)=O	75741	HMDB0059911	C06804	83939
eicosapentaenoate (EPA; 20:5n3)	NAMED	10-2005-9,10417-94-4	JAZBEHYOTPTENJ-JLNKQSITBZ	Lipid	Long Chain Polyunsaturated Fatty Acid (n3 and n6)	O=C(O)CCC\C=C/C/C=C\C/C=C\C/C=C\C/C=C\CC	393682	HMDB0001999	C06428	446284
methylsuccinate	NAMED	498-21-5	WXUAQHNMJWJLTG-UHFFFAOYAC	Amino Acid	Leucine, Isoleucine and Valine Metabolism	CC(C(O)=O)CC(O)=O	9922	HMDB0001844		10349
ethylmalonate	NAMED	601-75-2	UKFXDFUAPNAMPJ-UHFFFAOYAZ	Amino Acid	Leucine, Isoleucine and Valine Metabolism	CCC(C(O)=O)C(O)=O	11263	HMDB0000622		11756
carnitine	NAMED	461-05-2	PHIQHXFUZVPYII-ZCFIWIBFBS	Lipid	Carnitine Metabolism	[O-]C(C[C@@H](O)C[N+](C)(C)C)=O	10455	HMDB0000062	C00487,C00308	288
benzoate	NAMED	65-85-0	WPYMKLBDIGXBTP-UHFFFAOYAD	Xenobiotics	Benzoate Metabolism	OC(C1=CC=CC=C1)=O	238	HMDB0001870	C00180	243
3-phenylpropionate (hydrocinnamate)	NAMED	501-52-0	XMIIGOLPHOKFCH-UHFFFAOYAR	Xenobiotics	Benzoate Metabolism	OC(CCC1=CC=CC=C1)=O	10181339	HMDB0000764	C05629	107
phenylacetate	NAMED	103-82-2	WLJVXDMOQOGPHL-UHFFFAOYAR	Amino Acid	Phenylalanine Metabolism	O=C(O)CC1=CC=CC=C1	10181341	HMDB0000209	C07086	999
hippurate	NAMED	495-69-2	QIAFMBKCNZACKA-UHFFFAOYAD	Xenobiotics	Benzoate Metabolism	O=C(C1=CC=CC=C1)NCC(O)=O	451	HMDB0000714	C01586	464
xanthurenate	NAMED	59-007	FBZONXHGGPHHIY-UHFFFAOYAE	Amino Acid	Tryptophan Metabolism	OC1=C2C(C(O)=CC(C(O)=O)=N2)=CC=C1	5497	HMDB0000881	C02470	5699
suberate (C8-DC)	NAMED	505-48-6	TYFQFVWCELRYAO-UHFFFAOYAN	Lipid	Fatty Acid, Dicarboxylate	OC(CCCCCCC(O)=O)=O	10025	HMDB0000893	C08278	10457
3-methyl-2-oxovalerate	NAMED	51829-07-3,1460-34-0	JVQYSWDUAOAHFM-UHFFFAOYAW	Amino Acid	Leucine, Isoleucine and Valine Metabolism	CCC(C)C(C(O)=O)=O	46	HMDB0000491	C03465,C06008,C00671	439286,440877
methionine sulfoxide	NAMED	3226-65-1	QEFRNWWLZKMPFJ-YGVKFDHGBW	Amino Acid	Methionine, Cysteine, SAM and Taurine Metabolism	O=C(O)[C@@H](N)CCS(C)=O	139840	HMDB0002005	C02989	158980
3-methylhistidine	NAMED	368-16-1	JDHILDINMRGULE-LURJTMIEBU	Amino Acid	Histidine Metabolism	N[C@H](C(O)=O)CC1=CN=CN1C	58494	HMDB0000479	C01152	64969
4-acetamidophenylglucuronide	NAMED	120595-80-4	IPROLSVTVHAQLE-UHFFFAOYAX	Xenobiotics	Drug - Analgesics, Anesthetics	OC1C(C(O)=O)OC(OC2=CC=C(NC(C)=O)C=C2)C(O)C1O	3239926	HMDB0010316		4022661,83944
anserine	NAMED	10030-52-1	MYYIAHXIVFADCU-QMMMGPOBBJ	Amino Acid	Histidine Metabolism	CN1C=NC=C1C[C@@H]([C@@](O)=O)NC(CCN)=O	100482	HMDB0000194	C01262	112072
5-hydroxylysine	NAMED	13204-98-3	YSMODUONRAFBET-UHFFFAOYAX	Amino Acid	Lysine Metabolism	N[C@@H](CCC(O)CN)C(O)=O	1002	HMDB0000450	C16741	3032849
4-guanidinobutanoate	NAMED	463-003,463-00-3	TUHVEAJXIMEOSA-UHFFFAOYAM	Amino Acid	Guanidino and Acetamido Metabolism	N=C(N)NCCCC(O)=O	486	HMDB0003464	C01035	500
pimelate (C7-DC)	NAMED	111-16-0	WLJVNTCWHIRURA-UHFFFAOYAR	Lipid	Fatty Acid, Dicarboxylate	OC(CCCCCC(O)=O)=O	376	HMDB0000857	C02656	385
alpha-lipoate	NAMED	1077-28-7	AGBQKNBQESQNJD-UHFFFAOYAP	Cofactors and Vitamins	Lipoate Metabolism	O=C(O)CCCCC1SSCC1	841	HMDB0001451	C16241	6112
glucuronate	NAMED	207300-70-7	IAJILQKETJEXLJ-QTBDOELSBX	Carbohydrate	Aminosugar Metabolism	O[C@@H]1O[C@H]([C@](O)=O)[C@@H](O)[C@H](O)[C@H]1O	58552	HMDB0000127	C16245	441478,23677976,94715,65041,444791
glycerol 3-phosphate	NAMED	29849-82-9	AWUCVROLDVIAJX-UHFFFAOYAM	Lipid	Glycerolipid Metabolism	O=P(O)(OCC(CO)O)O	734	HMDB0000126	C0093	754
imidazole lactate	NAMED	14403-45-3	ACZFBYCNAVEFLC-YFKPBYRVBI	Amino Acid	Histidine Metabolism	OC(C(O)=O)CC1=CN=CN1	389128	HMDB0002320	C05568	793
kynurenine	NAMED	2922-83-0	YGPSJZOEDVAXAB-QMMMGPOBBJ	Amino Acid	Tryptophan Metabolism	N[C@H](C(O)=O)CC(C1=CC=CC=C1N)=O	141580	HMDB0000684	C00328	161166
glycerophosphorylcholine (GPC)	NAMED	28319-77-9	SUHOQUVVVLNYQR-MRVPVSSYBR	Lipid	Phospholipid Metabolism	O=P(OCC[N+](C)(C)C)([O-])OC[C@H](O)CO	571409	HMDB0000086	C00670	71920
N-acetylglutamate	NAMED	5817-08-3	RFMMMVDNIPUKGG-QUCRTXIXBK	Amino Acid	Glutamate Metabolism	O=C(O)CC[C@@H](C(O)=O)NC(C)=O	1266066	HMDB0001138	C00624	70914
N-alpha-acetylornithine	NAMED	6205-08-9	JRLGPAXAGHMNOL-LURJTMIEBY	Amino Acid	Urea cycle; Arginine and Proline Metabolism	NCCC[C@@H](C(O)=O)NC(C)=O	388369	HMDB0003357	C00437	439232
tartarate	NAMED	87-69-4,6106-24-7	FEWJPZIEWOKRBE-UHFFFAOYAZ	Xenobiotics	Food Component/Plant	OC([C@H](O)[C@@H](O)C(O)=O)=O	852	HMDB0000956,HMDB0062642	C00552,C02107,C00898	444305,875
xanthosine	NAMED	146-80-5	UBORTCNDUKBEOP-UUOKFMHZBM	Nucleotide	Purine Metabolism, (Hypo)Xanthine/Inosine containing	OC1=C(N=CN2[C@@]3([H])[C@@](O)([H])[C@@](O)([H])[C@](CO)([H])O3)C2=NC(O)=N1	58484	HMDB0000299	C01762	64959
ribitol	NAMED	488-81-3	HEBKCHPVOIAQTA-ZXFHETKHBG	Carbohydrate	Pentose Metabolism	OC[C@@H](O)[C@@H](O)[C@@H](O)CO	10254628	HMDB0002917,HMDB0001851,HMDB0000568,HMDB0000508	C00379,C01904,C00474,C00532	6912
2-isopropylmalate	NAMED	3237-44-3	BITYXLXUCSKTJS-UHFFFAOYAE	Xenobiotics	Food Component/Plant	OC(CC(O)=O)(C(C)C)C(O)=O	76	HMDB0000402	C02504	77
glycodeoxycholate	NAMED	360-65-6	WVULKSPCQVQLCU-ZGFCPQMKBG	Lipid	Secondary Bile Acid Metabolism	O=C(NCC(O)=O)CC[C@@H](C)[C@@H]1[C@@]2(C)[C@@H](O)C[C@]3([H])[C@@]4(C)CC[C@@H](O)C[C@@]4([H])CC[C@@]3([H])[C@@]2(CC1)[H]		HMDB00631	C05464	3035026
theophylline	NAMED	58-55-9	ZFXYFBGIUFBOJW-UHFFFAOYAT	Xenobiotics	Xanthine Metabolism	O=C(N1C)C(N=CN2)=C2N(C)C1=O	2068	HMDB0001889	C07130	2153
quinate	NAMED	77-95-2	AAWZDTNXLSGCEK-WYWMIBKRBU	Xenobiotics	Food Component/Plant	O[C@@]1([C@](O)(C[C@@](C(O)=O)(C[C@]1(O)[H])O)[H])[H]	10246715	HMDB0003072	C00296	6508
theobromine	NAMED	83-67-0	YAPQBXQYLJRXSA-UHFFFAOYAW	Xenobiotics	Xanthine Metabolism	CN1C=NC(N(C(N2)=O)C)=C1C2=O	5236	HMDB0002825	C07480	5429
gentisate	NAMED	490-79-9	WXTMDXOMEHJXQO-UHFFFAOYAO	Amino Acid	Tyrosine Metabolism	O=C(O)C1=CC(O)=CC=C1O	3350	HMDB0000152	C00628	3469
paraxanthine	NAMED	611-59-6	QUNWUDVFRNGTCO-UHFFFAOYAS	Xenobiotics	Xanthine Metabolism	O=C(N2C)NC1=C(N(C)C=N1)C2=O	4525	HMDB0001860	C13747	4687
indolelactate	NAMED	832-97-3	XGILAAMKEQUXLS-UHFFFAOYAH	Amino Acid	Tryptophan Metabolism	OC(C(O)=O)CC1=CNC2=C1C=CC=C2	83867	HMDB0000671	C02043	92904
3-indoxyl sulfate	NAMED	2642-37-7	BXFFHSIDQOFMLE-UHFFFAOYAB	Amino Acid	Tryptophan Metabolism	O=S(OC2=CNC1=CC=CC=C12)(O)=O	9840	HMDB0000682		10258
gamma-glutamylphenylalanine	NAMED	7432-24-8	XHHOHZPNYFQJKL-QWRGUYRKBO	Peptide	Gamma-glutamyl Amino Acid	O=C(O)[C@H](CC1=CC=CC=C1)NC(CC[C@@H](C(O)=O)N)=O	99868	HMDB0000594		111299
4-methyl-2-oxopentanoate	NAMED	816-66-0	BKAJNAXTPSGJCU-UHFFFAOYAG	Amino Acid	Leucine, Isoleucine and Valine Metabolism	CC(C)CC(C(O)=O)=O	69	HMDB0000695	C00233	70
ritalinic acid	NAMED	19395-41-6	INGSNVSERUZOAK-UHFFFAOYAC	Xenobiotics	Drug - Neurological	O=C(O)C(C1CCCCN1)C2=CC=CC=C2	78360	HMDB0042008		86863
1,5-anhydroglucitol (1,5-AG)	NAMED	154-58-5	MPCAJMNYNOGXPB-SLPGGIOYBT	Carbohydrate	Glycolysis, Gluconeogenesis, and Pyruvate Metabolism	O[C@@H]1[C@@H](CO)OC[C@H](O)[C@H]1O		HMDB0002712	C07326	64960
1-stearoyl-2-arachidonoyl-GPI (18:0/20:4)	NAMED	383907-33-3	KRTOMQDUKGRFDJ-OALUUITLBO	Lipid	Phosphatidylinositol (PI)	CCCCCCCCCCCCCCCCCC(OC[C@]([H])(COP(O)(O[C@](C(O)(C(O)(C(O)([C@](O)1[H])[H])[H])[H])([C@]1(O)[H])[H])=O)OC(CCC/C=C\C/C=C\C/C=C\C/C=C\CCCCC)=O)=O	21403055	HMDB0009815
sphingosine 1-phosphate	NAMED	26993-30-6	DUYSYHSSBDVJSM-KRWOKUGFBM	Lipid	Sphingosines	OP([O-])(OC[C@@]([H])([C@](O)(/C=C/CCCCCCCCCCCCC)[H])[NH3+])=O	4446673	HMDB0000277	C06124	5283560
1-stearoyl-2-oleoyl-GPS (18:0/18:1)	NAMED		AJFWREUFUPEYII-PAHWMLEVBX	Lipid	Phosphatidylserine (PS)	CCCCCCCCCCCCCCCCCC(OC[C@]([H])(COP(O)(OC[C@]([NH3+])(C([O-])=O)[H])=O)OC(CCCCCCC/C=C\CCCCCCCC)=O)=O	7826037	HMDB0010163		9547087
1-stearoyl-GPI (18:0)	NAMED	796963-93-4	LXUGKKVCSTYZFK-DYLKWFMLBW	Lipid	Lysophospholipid	[H]C(C(O)(C(O)([C@](O)1[H])[H])[H])([C@@](OP(O)(OC[C@@]([H])(COC(CCCCCCCCCCCCCCCCC)=O)O)=O)([C@]1(O)[H])[H])O	21403067	HMDB0240261		71581135,42607495
1,2-dipalmitoyl-GPC (16:0/16:0)	NAMED	63-89-8	KILNVBDSWZSGLL-KXQOOQHDBV	Lipid	Phosphatidylcholine (PC)	CCCCCCCCCCCCCCCC(OC[C@]([H])(COP([O-])(OCC[N+](C)(C)C)=O)OC(CCCCCCCCCCCCCCC)=O)=O	398235	HMDB0000564	D03585	452110
docosahexaenoate (DHA; 22:6n3)	NAMED	6217-54-5	MBMBGCFOFBJSGT-KUBAVDMBBZ	Lipid	Long Chain Polyunsaturated Fatty Acid (n3 and n6)	CC\C=C/C\C=C/C\C=C/C/C=C\C/C=C\C/C=C\CCC(O)=O	393183	HMDB0002183	C06429	445580
1-myristoyl-2-palmitoyl-GPC (14:0/16:0)	NAMED	69525-80-0	RFVFQQWKPSOBED-PSXMRANNBM	Lipid	Phosphatidylcholine (PC)	CCCCCCCCCCCCCCCC(O[C@](COC(CCCCCCCCCCCCC)=O)(COP([O-])(OCC[N+](C)(C)C)=O)[H])=O	114798	HMDB0007869		129657
ofloxacin	NAMED	82419-36-1	GSDSWSVVBLHKDQ-UHFFFAOYAU	Xenobiotics	Drug - Antibiotic	FC1=C(N2CCN(C)CC2)C3=C4C(C(C(C(O)=O)=CN4C(C)CO3)=O)=C1	4422	HMDB0015296	D00453,C07321,DG00616	4583
ciprofloxacin	NAMED	85721-33-1	MYSWGUAQZAJSOK-UHFFFAOYAL	Xenobiotics	Drug - Antibiotic	OC(C1=CN(C2CC2)C3=CC(N4CCNCC4)=C(F)C=C3C1=O)=O	2662	HMDB0014677	C05349	2764
alpha-hydroxyisocaproate	NAMED	10303-64-7	LVRFTAZAXQPQHI-YFKPBYRVBW	Amino Acid	Leucine, Isoleucine and Valine Metabolism	OC(C(CC(C)C)O)=O	75520	HMDB0000665,HMDB00746,HMDB0000624	C03264	83697,92779,439960
maleate	NAMED	110-16-7	VZCYOOQTPOCHFL-UPHRSURJBG	Lipid	Fatty Acid, Dicarboxylate	O=C(C=CC(O)=O)O	392248	HMDB0000176	C01384	444266
isovalerate (i5:0)	NAMED	503-74-2	GWYFCOCPABKNJV-UHFFFAOYAV	Amino Acid	Leucine, Isoleucine and Valine Metabolism	CC(C)CC(O)=O	10001	HMDB0000718	C08262	10430
4-acetylphenol sulfate	NAMED		HOFGLAYWQRGTKC-UHFFFAOYAS	Xenobiotics	Benzoate Metabolism	O=S(OC1=CC=C(C(C)=O)C=C1)(O)=O	3872009			4684006
1-methylguanidine	NAMED	22661-87-6	VJQCNCOGZPSOQZ-UHFFFAOYAR	Amino Acid	Guanidino and Acetamido Metabolism	N=C(N)NC	28576	HMDB0001522	C02294	10111
alprazolam	NAMED	28981-97-7	VREFGVBLTWBCJP-UHFFFAOYAT	Xenobiotics	Drug - Psychoactive	ClC(C=C1)=CC2=C1N3C(C)=NN=C3CN=C2C4=CC=CC=C4	2034	HMDB14548	C06817	2118
2-hydroxyoctanoate	NAMED	617-73-2	JKRDADVRIYVCCY-UHFFFAOYAG	Lipid	Fatty Acid, Monohydroxy	O=C(C(CCCCCC)O)O	84994	HMDB0002264		94180,6995013,5312860
levulinate (4-oxovalerate)	NAMED	123-76-2	JOOXCMJARBKPKM-UHFFFAOYAR	Xenobiotics	Food Component/Plant	CC(CCC(O)=O)=O	11091	HMDB0000720		11579
3-hydroxyoctanoate	NAMED	88930-08-9	NDPLAKGOSZHTPH-UHFFFAOYAI	Lipid	Fatty Acid, Monohydroxy	OC(CC(O)=O)CCCCC	24791	HMDB0001954	C20793	26613
phenyllactate (PLA)	NAMED	828-01-3	VOXXWSYKYCBWHO-UHFFFAOYAI	Amino Acid	Phenylalanine Metabolism	OC(C(O)=O)CC1=CC=CC=C1	3715	HMDB0000779,HMDB0000563	C05607	3848
palmitoylcarnitine (C16)	NAMED	6865-14-1	XOMRRQXKHMYMOC-UHFFFAOYAU	Lipid	Fatty Acid Metabolism (Acyl Carnitine, Long Chain Saturated)	[O-]C(CC(OC(CCCCCCCCCCCCCCC)=O)C[N+](C)(C)C)=O	448	HMDB0000222	C02990	461
valproate	NAMED	99-66-1	NIJJYAXOARWZEE-UHFFFAOYAT	Xenobiotics	Drug - Neurological	O=C(O)C(CCC)CCC	3009	HMDB0001877	C07185	3121
hexanoylcarnitine (C6)	NAMED	6920-35-0	VVPRQWTYSNDTEA-UHFFFAOYAN	Lipid	Fatty Acid Metabolism (Acyl Carnitine, Medium Chain)	O=C(CCCCC)OC(CC([O-])=O)C[N+](C)(C)C	4932273	HMDB0000756		6426853
theanine	NAMED	3081-61-6	DATAGRPVKZEWHA-YFKPBYRVBS	Xenobiotics	Food Component/Plant	N[C@@H](CCC(NCC)=O)C(O)=O	388498	HMDB0034365	C01047	439378
N-acetylaspartate (NAA)	NAMED	997-55-7,997-55-7	OTCCIMWXFLJLIA-BYPYZUCNBM	Amino Acid	Alanine and Aspartate Metabolism	OC([C@@H](NC(C)=O)CC(O)=O)=O	58576	HMDB0000812	C01042	65065
dehydroepiandrosterone sulfate (DHEA-S)	NAMED	651-48-9	CZWCKYRVOZZJNM-USOAJAOKBK	Lipid	Androgenic Steroids	[H][C@@]1(CC[C@]2(C)[C@]3(CCC2=O)[H])[C@@]4(C)C(C[C@H](OS(=O)(O)=O)CC4)=CC[C@]13[H]	12074	HMDB0001032	C04555	12594
acetylcarnitine (C2)	NAMED	5080-50-2	RDHQFKQIGNGIED-MRVPVSSYBU	Lipid	Fatty Acid Metabolism (Acyl Carnitine, Short Chain)	C[N+](C)(C)C[C@H](OC(C)=O)CC([O-])=O	5406074	HMDB0000201	C02571	7045767
cysteine s-sulfate	NAMED	1637-71-4	NOKPBJYHPHHWAN-REOHCLBHBK	Amino Acid	Methionine, Cysteine, SAM and Taurine Metabolism	N[C@H](C(O)=O)CSS(O)(=O)=O	102939	HMDB0000731	C05824	115015
1-palmitoylglycerol (16:0)	NAMED	542-44-9	QHZLMUACJMDIAE-UHFFFAOYAU	Lipid	Monoacylglycerol	O=C(CCCCCCCCCCCCCCC)OCC(O)CO	14201	HMDB0011564		14900
tartronate (hydroxymalonate)	NAMED	80-69-3	ROBFUDYVXSDBQM-UHFFFAOYAD	Xenobiotics	Food Component/Plant	O=C(C(O)C(O)=O)O	44	HMDB0035227	C02287	45
oxalate (ethanedioate)	NAMED	144-62-7	MUBZPKHOEPUJKR-UHFFFAOYAQ	Cofactors and Vitamins	Ascorbate and Aldarate Metabolism	O=C(O)C(O)=O	946	HMDB0002329	C00209	971
erythritol	NAMED	149-32-6	UNXHWFMMPAWVPI-UHFFFAOYAU	Xenobiotics	Food Component/Plant	OCC(O)C(CO)O	13835932	HMDB0002994	C00503	222285
2,3-dihydroxypyridine	NAMED	16867-04-2	GGOZGYRTNQBSSA-UHFFFAOYAS	Xenobiotics	Food Component/Plant	OC1=NC=CC=C1O	26153			28115
adipate (C6-DC)	NAMED	124-04-9	WNLRTRBMVRJNCN-UHFFFAOYAY	Lipid	Fatty Acid, Dicarboxylate	OC(CCCCC(O)=O)=O	191	HMDB0000448	C06104	196
saccharin	NAMED	81-07-2	CVHZOJJKTDOEJC-UHFFFAOYAR	Xenobiotics	Food Component/Plant	O=S(C1=CC=CC=C1C2=O)(N2)=O	4959	HMDB0029723	C12283	5143
3-hydroxymyristate	NAMED	3422-31-9	ATRNZOYKSNPPBF-UHFFFAOYAM	Lipid	Fatty Acid, Monohydroxy	CCCCCCCCCCCC(O)CC(O)=O	15252	HMDB0061656		16064
iminodiacetate (IDA)	NAMED	142-73-4	NBZBKCUXIYYUSX-UHFFFAOYAF	Xenobiotics	Chemical	O=C(O)CNCC(O)=O	8557	HMDB0011753	C19911	8897
1-oleoylglycerol (18:1)	NAMED	111-03-5	RZRNAYUHWVFMIP-KTKRTIGZBM	Lipid	Monoacylglycerol	O=C(OCC(O)CO)CCCCCCC/C=C\CCCCCCCC	4446588	HMDB0011567		5283468
3-methyl-2-oxobutyrate	NAMED	3715-29-5	QHKABHOOEWYVLI-UHFFFAOYAY	Amino Acid	Leucine, Isoleucine and Valine Metabolism	OC(C(C(C)C)=O)=O	48	HMDB0000019	C00141	49
1,6-anhydroglucose	NAMED	498-07-7	TWNIBLMWSKIRAT-VFUOTHLCBX	Xenobiotics	Food Component/Plant	OC1C(CO2)OC2C(O)C1O	9587432	HMDB0000640		2724705
2-oleoylglycerol (18:1)	NAMED	3443-84-3	UPWGQKDVAURUGE-KTKRTIGZBO	Lipid	Monoacylglycerol	O=C(OC(CO)CO)CCCCCCC/C=C\CCCCCCCC	4478086	HMDB0011537		5319879
homoarginine	NAMED	156-86-5	QUOGESRFPZDMMT-YFKPBYRVBD	Amino Acid	Urea cycle; Arginine and Proline Metabolism	N[C@H](C(O)=O)CCCCNC(N)=N	8732	HMDB0000670	C01924	9085
homocitrulline	NAMED	1190-49-4	XIGSAGMEBXLVJJ-YFKPBYRVBI	Amino Acid	Urea cycle; Arginine and Proline Metabolism	N[C@H](C(O)=O)CCCCNC(N)=O	58582	HMDB0000679	C02427	65072
2-linoleoylglycerol (18:2)	NAMED	3443-82-1	IEPGNWMPIFDNSD-HZJYTTRNBY	Lipid	Monoacylglycerol	O=C(OC(CO)CO)CCCCCCC/C=C\C/C=C\CCCCC	4517636	HMDB0011538		5365676
oxazepam	NAMED	604-75-1	ADIMAYPTOBDMTL-UHFFFAOYAE	Xenobiotics	Drug - Psychoactive	ClC1=CC(C(C2=CC=CC=C2)=NC(O)C(N3)=O)=C3C=C1	4455	HMDB0014980	C07359	4616
3-hydroxydecanoate	NAMED	5561-87-5	FYSSBMZUBSBFJL-UHFFFAOYAJ	Lipid	Fatty Acid, Monohydroxy	OC(CC(O)=O)CCCCCCC	24790	HMDB0002203		26612
EDTA	NAMED	60-00-4	KCXVZYZYPLLWCC-UHFFFAOYAG	Xenobiotics	Chemical	O=C(CN(CCN(CC(O)=O)CC(O)=O)CC(O)=O)O	5826	HMDB0015109	C00284	6049
N-acetylglycine	NAMED	543-24-8	OKJIRPAQVSHGFK-UHFFFAOYAB	Amino Acid	Glycine, Serine and Threonine Metabolism	O=C(O)C(NC(C)=O)[H]	10507	HMDB0000532		10972
ribonate	NAMED	5336-08-3	QXKAIJAYHKCRRA-BXXZVTAOBP	Carbohydrate	Pentose Metabolism	OC([C@H](O)[C@H](O)[C@H](O)CO)=O	4574162	HMDB0000867	C01685	5460677
threonate	NAMED	70753-61-6	JPIJQSOTBSSVTP-GBXIJSLDBD	Cofactors and Vitamins	Ascorbate and Aldarate Metabolism	O=C(O)C(O)([H])C([H])(O)CO	133224	HMDB0062620,HMDB0000943	C01620	151152,5460407
galactonate	NAMED	299-28-5	RGHNJXZEOKUKBD-SQOUGZDYBY	Carbohydrate	Fructose, Mannose and Galactose Metabolism	O[C@H]([C@H]([C@H]([C@@H](CO)O)O)O)C(O)=O	114198	HMDB0000565	C00880,C15930	12310779,128869
indoleacetate	NAMED	6505-45-9	SEOVTRFCIGRIMH-UHFFFAOYAT	Amino Acid	Tryptophan Metabolism	OC(CC1=CNC2=C1C=CC=C2)=O	780	HMDB0000197	C00954	802
1-linoleoylglycerol (18:2)	NAMED	2277-28-3	WECGLUPZRHILCT-HZJYTTRNBQ	Lipid	Monoacylglycerol	CCCCC/C=C\C/C=C\CCCCCCCC(OCC(O)CO)=O	4446589	HMDB0011568		5283469
1-methylhistidine	NAMED	332-80-9	BRMWTNUJHUMWMS-LURJTMIEBU	Amino Acid	Histidine Metabolism	N[C@H](C(O)=O)CC1=CN(C)C=N1	83153	HMDB0000001	C01152	92105
butyrylcarnitine (C4)	NAMED	25576-40-3	QWYFHHGCZUCMBN-SECBINFHBA	Lipid	Fatty Acid Metabolism (also BCAA Metabolism)	CCCC(O[C@H](CC([O-])=O)C[N+](C)(C)C)=O	184820	HMDB0002013	C02862	439829
isobutyrylcarnitine (C4)	NAMED	25518-49-4		Amino Acid	Leucine, Isoleucine and Valine Metabolism	CC(C)C(O[C@@H](CC([O-])=O)C[N+](C)(C)C)=O		HMDB0000736		168379
7-ketodeoxycholate	NAMED	911-40-0	RHCPKKNRWFXMAT-RRWYKFPJBR	Lipid	Secondary Bile Acid Metabolism	[H][C@]1([C@]2(C)[C@](CC1)([H])[C@]3([H])C(C[C@]4([H])C[C@H](O)CC[C@]4(C)[C@@]3([H])C[C@@H]2O)=O)[C@H](C)CCC(O)=O	163659	HMDB0000391		188292
glycolithocholate	NAMED	474-74-8	XBSQTYHEGZTYJE-OETIFKLTBJ	Lipid	Secondary Bile Acid Metabolism	O[C@@H](C[C@]1(CC[C@]([C@@]([H])2CC3)([H])[C@](CC[C@@]2(C)[C@]3([H])[C@@H](CCC(NCC(O)=O)=O)C)4[H])[H])CC[C@@]14C	103116	HMDB00698	C15557	115245
androsterone sulfate	NAMED	2479-86-9	ZMITXKRGXGRMKS-CZTOYULQBN	Lipid	Androgenic Steroids	C[C@]1([C@](CC2)([H])[C@]3([H])CC[C@@]4([H])C[C@H](OS(=O)(O)=O)CC[C@]4(C)[C@@]3([H])CC1)C2=O	19988780	HMDB0002759		159663
indolepropionate	NAMED	830-96-6	GOLXRNDWAUTYKT-UHFFFAOYAW	Amino Acid	Tryptophan Metabolism	OC(CCC1=CNC2=C1C=CC=C2)=O	3613	HMDB0002302		3744
N-(2-furoyl)glycine	NAMED	5657-19-2,5657-19-2	KSPQDMRTZZYQLM-UHFFFAOYAM	Xenobiotics	Food Component/Plant	O=C(NCC(O)=O)C1=CC=CO1	20549	HMDB0000439		21863
trigonelline (N'-methylnicotinate)	NAMED	535-83-1	WWNNZCOKKKDOPX-UHFFFAOYAV	Cofactors and Vitamins	Nicotinate and Nicotinamide Metabolism	C[N+]1=CC(C([O-])=O)=CC=C1	5369	HMDB0000875	C01004	5570
dodecanedioate (C12-DC)	NAMED	693-23-2	TVIDDXQYHWJXFK-UHFFFAOYAC	Lipid	Fatty Acid, Dicarboxylate	OC(CCCCCCCCCCC(O)=O)=O	12213	HMDB0000623	C02678	12736
glutamate, gamma-methyl ester	NAMED	1499-55-4,1499-55-4	ZGEYCCHDTIDZAE-UHFFFAOYAN	Amino Acid	Glutamate Metabolism	O=C(CCC(C(O)=O)N)OC	66546	HMDB0061715		68662
N-acetyltyrosine	NAMED	537-55-3	CAHKINHBCWCHCF-JTQLQIEIBT	Amino Acid	Tyrosine Metabolism	OC1=CC=C(C[C@@H](C(O)=O)NC(C)=O)C=C1	61606	HMDB0000866		68310
1,3-dimethylurate	NAMED	944-73-0	OTSBKHHWSQYEHK-UHFFFAOYAM	Xenobiotics	Xanthine Metabolism	CN1C(N(C(N2)=C(C1=O)NC2=O)C)=O	63527	HMDB0001857		70346
3-methylxanthine	NAMED	1076-22-8	GMSNIKWWOQHZGF-UHFFFAOYAL	Xenobiotics	Xanthine Metabolism	O=C1N(C)C2=C(N=CN2)C(N1)=O	63805	HMDB0001886	C16357	70639
3-hydroxylaurate	NAMED	53941-38-1	MUCMKTPAZLSKTL-UHFFFAOYAV	Lipid	Fatty Acid, Monohydroxy	OC(CC(CCCCCCCCC)O)=O	85026	HMDB0000387		94216
pyridoxate	NAMED	82-82-6	HXACOUQIXZGNBF-UHFFFAOYAG	Cofactors and Vitamins	Vitamin B6 Metabolism	OC1=C(C(O)=O)C(CO)=CN=C1C	6467	HMDB0000017	C00847	6723
gamma-glutamylvaline	NAMED	2746-34-1	SITLTJHOQZFJGG-UUEFVBAFBQ	Peptide	Gamma-glutamyl Amino Acid	O=C(N[C@H]([C@@](O)=O)C(C)C)CC[C@@H]([C@](O)=O)N		HMDB0011172		7015683
O-acetylhomoserine	NAMED	7540-67-2	FCXZBWSIAGGPCB-YFKPBYRVBL	Amino Acid	Glycine, Serine and Threonine Metabolism	N[C@H](C(O)=O)CCOC(C)=O	388506	HMDB0029423	C01077	439389
3-hydroxysebacate	NAMED	73141-46-5	OQYZCCKCJQWHIE-UHFFFAOYAK	Lipid	Fatty Acid, Monohydroxy	OC(CC(O)CCCCCCC(O)=O)=O	2285525	HMDB0000350		3017884
3-methylcrotonylglycine	NAMED	33008-07-0	PFWQSHXPNKRLIV-UHFFFAOYAM	Amino Acid	Leucine, Isoleucine and Valine Metabolism	O=C(O)CNC(/C=C(C)/C)=O	148224	HMDB0000459	C20828	169485
propionylglycine	NAMED	21709-90-0	WOMAZEJKVZLLFE-UHFFFAOYAY	Lipid	Fatty Acid Metabolism (also BCAA Metabolism)	O=C(CC)NCC(O)=O	89122	HMDB0000783		98681
2-hydroxyadipate	NAMED	18294-85-4	OTTXIFWBPRRYOG-UHFFFAOYAL	Lipid	Fatty Acid, Dicarboxylate	O=C(O)C(O)CCCC(O)=O	167943	HMDB0000321	C02360	193530
propionylcarnitine (C3)	NAMED	17298-37-2	UFAHZIUFPNSHSL-UHFFFAOYAT	Lipid	Fatty Acid Metabolism (also BCAA Metabolism)	[O-]C(CC(OC(CC)=O)C[N+](C)(C)C)=O	96904	HMDB0000824	C03017	107738
pro-hydroxy-pro	NAMED	18684-24-7	ONPXCLZMBSJLSP-ALKRTJFJBT	Amino Acid	Urea cycle; Arginine and Proline Metabolism	OC([C@H]1N(C([C@H]2NCCC2)=O)CC(O)C1)=O	9847785	HMDB0006695		11902893
3-hydroxy-2-ethylpropionate	NAMED	4374-62-3	ZMZQVAUJTDKQGE-UHFFFAOYAZ	Amino Acid	Leucine, Isoleucine and Valine Metabolism	O=C(O)C(CC)CO	164207	HMDB0000396		188979
3-carboxy-4-methyl-5-propyl-2-furanpropanoate (CMPF)	NAMED	86879-39-2	WMCQWXZMVIETAO-UHFFFAOYAJ	Lipid	Fatty Acid, Dicarboxylate	CCCC1=C(C)C(C(O)=O)=C(CCC(O)=O)O1	110498	HMDB0061112		123979
docosapentaenoate (n3 DPA; 22:5n3)	NAMED	2234-74-4	YUFFSWGQGVEMMI-RCHUDCCIBW	Lipid	Long Chain Polyunsaturated Fatty Acid (n3 and n6)	O=C(O)CCCCC/C=C\C/C=C\C/C=C\C/C=C\C/C=C\CC		HMDB0006528,HMDB0001976	C16513	6441454
docosadienoate (22:2n6)	NAMED	7370-49-2	HVGRZDASOHMCSK-AVQMFFATBO	Lipid	Long Chain Polyunsaturated Fatty Acid (n3 and n6)	CCCCC/C=C/C/C=C/CCCCCCCCCCCC(O)=O	4445934	HMDB0061714	C16533	5282807
adrenate (22:4n6)	NAMED	2091-25-0	TWSWSIQAPQLDBP-CGRWFSSPBH	Lipid	Long Chain Polyunsaturated Fatty Acid (n3 and n6)	O=C(CCCCC/C=C/C/C=C/C/C=C/C/C=C/CCCCC)O	4445971	HMDB0002226	C16527	5282844,5497181
docosatrienoate (22:3n3)	NAMED	59708-86-0	WBBQTNCISCKUMU-IUQGRGSQBT	Lipid	Long Chain Polyunsaturated Fatty Acid (n3 and n6)	CC/C=C/C/C=C/C/C=C/CCCCCCCCCCCC(O)=O	4471981	HMDB0002823	C16534	5312556
10-undecenoate (11:1n1)	NAMED	1333-28-4	FRPZMMHWLSIFAZ-UHFFFAOYAJ	Lipid	Medium Chain Fatty Acid	O=C(CCCCCCCCC=C)O[H]	10771160	HMDB0033724	C13910	14891
4-imidazoleacetate	NAMED	645-65-8	PRJKNHOMHKJCEJ-UHFFFAOYAF	Amino Acid	Histidine Metabolism	O=C(O)CC1=CNC=N1	86856	HMDB0002024	C02835	96215
1-methyl-4-imidazoleacetate	NAMED	2625-49-2	ZHCKPJGJQOPTLB-UHFFFAOYAW	Amino Acid	Histidine Metabolism	O=C(O)CC1=CN(C)C=N1	68319	HMDB0002820	C05828	75810
sebacate (C10-DC)	NAMED	111-20-6	CXMXRPHRNRROMY-UHFFFAOYAE	Lipid	Fatty Acid, Dicarboxylate	OC(CCCCCCCCC(O)=O)=O	5004	HMDB0000792	C08277	5192
guanidinosuccinate	NAMED	6133-30-8	VVHOUVWJCQOYGG-UHFFFAOYAC	Amino Acid	Guanidino and Acetamido Metabolism	N=C(N)NC(C(O)=O)CC(O)=O	88329	HMDB0003157	C03139	439918
daidzein	NAMED	486-66-8	ZQSIJRDFPHDXIC-UHFFFAOYAG	Xenobiotics	Food Component/Plant	OC1=CC2=C(C(C(C3=CC=C(O)C=C3)=CO2)=O)C=C1	4445025	HMDB0003312	C10208	5281708
I-urobilinogen	NAMED	14684-37-8	OBHRVMZSZIDDEK-UHFFFAOYAH	Cofactors and Vitamins	Hemoglobin and Porphyrin Metabolism	CC1=C(CC(NC2=O)C(CC)=C2C)NC(CC3=C(CCC(O)=O)C(C)=C(CC(NC4=O)C(C)=C4CC)N3)=C1CCC(O)=O	24980	HMDB0004157	C05789	9548718
stearidonate (18:4n3)	NAMED	111174-40-4	JIWBIWFOSCKQMA-LTKCOYKYBT	Lipid	Long Chain Polyunsaturated Fatty Acid (n3 and n6)	CC\C=C/C\C=C/C\C=C/C\C=C/CCCCC(O)=O	4471933	HMDB0006547	C16300	5312508
5-dodecenoate (12:1n7)	NAMED	2430-94-6	IJBFSOLHRKELLR-FPLPWBNLBG	Lipid	Medium Chain Fatty Acid	CCCCCC\C=C/CCCC(O)=O	4471803	HMDB0000529		5312378
octanoylcarnitine (C8)	NAMED	3671-77-0	CXTATJFJDMJMIY-UHFFFAOYAP	Lipid	Fatty Acid Metabolism (Acyl Carnitine, Medium Chain)	[O-]C(CC(C[N+](C)(C)C)OC(CCCCCCC)=O)=O	110274	HMDB0000791	C02838	123701,11953814
tauro-beta-muricholate	NAMED	25696-60-0	XSOLDPYUICCHJX-OEYGYFRSBZ	Lipid	Primary Bile Acid Metabolism	O=S(CCNC(CC[C@@H](C)[C@@]1([H])CCC2C3[C@@H](O)[C@@H](O)[C@]4([H])C[C@H](O)CC[C@]4(C)C3CC[C@]12C)=O)(O)=O	147312	HMDB0000932		121596216,21124703,168408
decanoylcarnitine (C10)	NAMED	1492-27-9	LZOSYCMHQXPBFU-UHFFFAOYAC	Lipid	Fatty Acid Metabolism (Acyl Carnitine, Medium Chain)	[O-]C(CC(C[N+](C)(C)C)OC(CCCCCCCCC)=O)=O	8420677	HMDB0000651		10245190
N-acetylglutamine	NAMED	2490-97-3	KSMRODHGGIIXDV-YFKPBYRVBV	Amino Acid	Glutamate Metabolism	OC([C@H](CCC(N)=O)NC(C)=O)=O	158492	HMDB0006029	C02716	182230
N-acetyltryptophan	NAMED	1218-34-4	DZTHIGRZJZPRDV-LBPRGKRZBS	Amino Acid	Tryptophan Metabolism	O=C(O)[C@@H](NC(C)=O)CC1=CNC2=C1C=CC=C2	610602	HMDB0013713	C03137	439917,700653
N-acetylphenylalanine	NAMED	2018-61-3	CBQJSKKFNMDLON-JTQLQIEIBY	Amino Acid	Phenylalanine Metabolism	O=C(O)[C@@H](NC(C)=O)CC1=CC=CC=C1	67404	HMDB0000512	C03519	74839
N-acetylasparagine	NAMED	4033-40-3	HXFOXFJUNFFYMO-BYPYZUCNBZ	Amino Acid	Alanine and Aspartate Metabolism	OC([C@@H](NC(C)=O)CC(N)=O)=O	90090	HMDB0006028		99715
1-palmitoyl-GPC (16:0)	NAMED	17364-16-8	ASWBNKHCZGQVJV-UHFFFAOYAM	Lipid	Lysophospholipid	O=P(OCC[N+](C)(C)C)([O-])OCC(O)COC(CCCCCCCCCCCCCCC)=O	78064	HMDB0010382	C04102	86554
N-acetylarginine	NAMED	155-84-0	SNEIUMQYRCDYCH-LURJTMIEBE	Amino Acid	Urea cycle; Arginine and Proline Metabolism	O=C(O)[C@@H](NC(C)=O)CCCNC(N)=N	60752	HMDB0004620	C02562	67427
piperine	NAMED	94-62-2	MXXWOMGUGJBKIW-YPCIICBEBY	Xenobiotics	Food Component/Plant	O=C(N1CCCCC1)/C=C/C=C/C2=CC(OCO3)=C3C=C2	553590	HMDB0029377	C03882	638024
myristoylcarnitine (C14)	NAMED	18822-89-4	PSHXNVGSVNEJBD-UHFFFAOYAV	Lipid	Fatty Acid Metabolism (Acyl Carnitine, Long Chain Saturated)	O=C(CCCCCCCCCCCCC)OC(CC([O-])=O)C[N+](C)(C)C	4932274	HMDB000506		6426854
1-stearoyl-GPC (18:0)	NAMED	19420-57-6	IHNKQIMGVNPMTC-RUZDIDTEBJ	Lipid	Lysophospholipid	O[C@H](COC(CCCCCCCCCCCCCCCCC)=O)COP(OCC[N+](C)(C)C)([O-])=O	435389	HMDB0010384		497300
1-oleoyl-GPC (18:1)	NAMED	19420-56-5	YAMUFBLWGFFICM-PTGWMXDIBX	Lipid	Lysophospholipid	O[C@H](COC(CCCCCCC/C=C\CCCCCCCC)=O)COP(OCC[N+](C)(C)C)([O-])=O	17240641	HMDB0002815	C03916	16081932
N-acetylthreonine	NAMED	17093-74-2	PEDXUVCGOLSNLQ-UHFFFAOYAC	Amino Acid	Glycine, Serine and Threonine Metabolism	CC(O)C(C(O)=O)NC(C)=O	3841173	HMDB0062557		152204
N-acetylisoleucine	NAMED	3077-46-1	JDTWZSUNGHMMJM-MSZQBOFLBT	Amino Acid	Leucine, Isoleucine and Valine Metabolism	CC(N[C@H](C(O)=O)C(C)CC)=O	2081100	HMDB0061684		306109
10-nonadecenoate (19:1n9)	NAMED	73033-09-7	BBOWBNGUEWHNQZ-KTKRTIGZBX	Lipid	Long Chain Monounsaturated Fatty Acid	O=C(O)CCCCCCCC/C=C\CCCCCCCC	4471938	HMDB0013622		5312513
10-heptadecenoate (17:1n7)	NAMED	29743-97-3	GDTXICBNEOEPAZ-FPLPWBNLBM	Lipid	Long Chain Monounsaturated Fatty Acid	O=C(O)CCCCCCCC/C=C\CCCCCC	4471860	HMDB0060038		5312435
hyocholate	NAMED	547-75-1	DKPMWHFRUGMUKF-OAEKOJLIBK	Lipid	Secondary Bile Acid Metabolism	C[C@]12CC[C@@H](O)C[C@@]1([H])[C@@H](O)[C@@H](O)C3C2CC[C@@]4(C)C3CCC4C(CCC(O)=O)C	21403098	HMDB0000760	C17649	92805
epiandrosterone sulfate	NAMED	22229-22-7	ZMITXKRGXGRMKS-KZBQTZLVBC	Lipid	Androgenic Steroids	O=C1CCC2C3CC[C@@]4([H])C[C@@H](OS(=O)(O)=O)CC[C@]4(C)C3CC[C@@]21C	21403101	HMDB0062657	C04555	9929317
N-acetylhistidine	NAMED	39145-52-3	KBOJOGQFRVVWBH-ZETCQYMHBN	Amino Acid	Histidine Metabolism	OC([C@@H](NC(C)=O)CC1=CNC=N1)=O	68142	HMDB0032055	C02997	75619
gamma-glutamylglycine	NAMED	1948-29-4	ACIJGUBIMXQCMF-BYPYZUCNBW	Peptide	Gamma-glutamyl Amino Acid	O=C(O)[C@@H](N)CCC(NCC(O)=O)=O	145071	HMDB0011667		100099
gamma-glutamyltryptophan	NAMED	66471-20-3	CATMPQFFVNKDEY-AAEUAGOBBU	Peptide	Gamma-glutamyl Amino Acid	O=C(O)[C@@H](N)CCC(N[C@@H](CC1=CNC2=C1C=CC=C2)C(O)=O)=O	2302065	HMDB0029160		3989307
stachydrine	NAMED	4136-37-2	CMUNUTVVOOHQPW-LURJTMIEBI	Xenobiotics	Food Component/Plant	C[N+]1(C)[C@H]([C@@]([O-])=O)CCC1	103115	HMDB0004827	C10172	115244
alpha-hydroxyisovalerate	NAMED	600-37-3	NGEWQZIDQIYUNV-UHFFFAOYAS	Amino Acid	Leucine, Isoleucine and Valine Metabolism	OC(C(O)=O)C(C)C	90190	HMDB0000407		99823
hydroxybupropion	NAMED		RCOBKSKAZMVBHT-NCWAPJAIBS	Xenobiotics	Drug - Psychoactive	CC1[C@@](OCC(C)(C)N1)(O)[C@]2=CC(Cl)=CC=C2	21403106	HMDB0012235		446
gamma-glutamylmethionine	NAMED	17663-87-5	RQNSKRXMANOPQY-BQBZGAKWBR	Peptide	Gamma-glutamyl Amino Acid	O=C(O)[C@H](CCSC)NC(CC[C@@H](C(O)=O)N)=O	5373147	HMDB0029155		7009567
gamma-glutamylthreonine	NAMED	5652-48-2	GWNXFCYUJXASDX-JUZNGCLZBW	Peptide	Gamma-glutamyl Amino Acid	CC(O)[C@@H](C(O)=O)NC(CC[C@@H](C(O)=O)N)=O	21403107	HMDB0029159		76078708
p-cresol sulfate	NAMED	3233-57-7	WGNAKZGUSRVWRH-REWHXWOFAB	Xenobiotics	Benzoate Metabolism	O=S(OC1=CC=C(C)C=C1)(O)=O	3806480	HMDB0011635		4615423
pioglitazone	NAMED	112529-15-4	HYAFETHFCAUJAY-UHFFFAOYAH	Xenobiotics	Drug - Metabolic	O=C(N1)C(SC1=O)CC(C=C2)=CC=C2OCCC(N=C3)=CC=C3CC	4663	HMDB0015264	D08378,C07675, DG00117	4829
erythronate*	NAMED	88759-55-1	JPIJQSOTBSSVTP-PWNYCUMCBA	Carbohydrate	Aminosugar Metabolism	OC[C@@H](O)[C@@H](O)C(O)=O	2061231	HMDB0000613		2781043
Fibrinopeptide A*	NAMED	25422-31-5	JWICNZAGYSIBAR-UHFFFAOYAQ	Peptide	Fibrinogen Cleavage Peptide	O=C(NC(CC(C)C)C(NC(C)C(NC(CCC(O)=O)C(NCC(NCC(NCC(NC(C(C)C)C(NC(CCCNC(N)=N)C(O)=O)=O)=O)=O)=O)=O)=O)=O)C(CC1=CC=CC=C1)NC(C(CC(O)=O)NC(CNC(C(CCC(O)=O)NC(CNC(C(CO)NC(C(CC(O)=O)NC(C(C)N)=O)=O)=O)=O)=O)=O)=O	14654187			25081464
Fibrinopeptide A, des-ala(1)*	NAMED		JAMFMQAPZKXSKC-UHFFFAOYAY	Peptide	Fibrinogen Cleavage Peptide	O=C(NC(CC(C)C)C(NC(C)C(NC(CCC(O)=O)C(NCC(NCC(NCC(NC(C(C)C)C(NC(CCCNC(N)=N)C(O)=O)=O)=O)=O)=O)=O)=O)=O)C(CC1=CC=CC=C1)NC(C(CC(O)=O)NC(CNC(C(CCC(O)=O)NC(CNC(C(CO)NC(C(CC(O)=O)N)=O)=O)=O)=O)=O)=O	21403111			132993922
Fibrinopeptide A, phosphono-ser(3)*	NAMED	886023-52-5	DROFZMGQYLJNLQ-UHFFFAOYAN	Peptide	Fibrinogen Cleavage Peptide	O=C(NC(CC(C)C)C(NC(C)C(NC(CCC(O)=O)C(NCC(NCC(NCC(NC(C(C)C)C(NC(CCCNC(N)=N)C(O)=O)=O)=O)=O)=O)=O)=O)=O)C(CC1=CC=CC=C1)NC(C(CC(O)=O)NC(CNC(C(CCC(O)=O)NC(CNC(C(COP(O)(O)=O)NC(C(CC(O)=O)NC(C(C)N)=O)=O)=O)=O)=O)=O)=O	21403112			132993923
salicyluric glucuronide*	NAMED		OEPADIDIUZTYOX-UHFFFAOYAT	Xenobiotics	Drug - Analgesics, Anesthetics	OC1=CC=CC=C1C(NCC(OC2C(O)C(O)C(O)C(C(O)=O)O2)=O)=O	21403117	HMDB0240252		121596205
N-acetylproline	NAMED	1074-79-9	GNMSLDIYJOSUSW-UHFFFAOYAD	Amino Acid	Urea cycle; Arginine and Proline Metabolism	O=C(O)C(CCC1)N1C(C)=O	285677	HMDB0094701		322640
eicosenoate (20:1)	NAMED		BITHHVVYSMSWAG-KTKRTIGZBC	Lipid	Long Chain Monounsaturated Fatty Acid	O=C(O)CCCCCCCCC/C=C\CCCCCCCC	4445895	HMDB0002231,HMDB0062436	C16526	5282768,5282769,94159
linolenate [alpha or gamma; (18:3n3 or 6)]	NAMED		DTOSIQBPPRVQHS-PDBXOOCHBH	Lipid	Long Chain Polyunsaturated Fatty Acid (n3 and n6)	O=C(O)CCCCCCC/C=C\C/C=C\C/C=C\CC	4444437	HMDB0003073,HMDB0001388	C06426,C06427	5280933,5280934
aconitate [cis or trans]	NAMED			Energy	TCA Cycle			HMDB0000958,HMDB000072	C004174,C02341	444212,643757
metoprolol acid metabolite*	NAMED	56392-14-4	PUQIRTNPJRFRCZ-UHFFFAOYAZ	Xenobiotics	Drug - Cardiovascular		56653			62936
heme	NAMED	14875-96-8		Cofactors and Vitamins	Hemoglobin and Porphyrin Metabolism			HMDB0003178	C00032	26945
stearoylcarnitine (C18)	NAMED	18822-91-8	FNPHNLNTJNMAEE-HSZRJFAPBW	Lipid	Fatty Acid Metabolism (Acyl Carnitine, Long Chain Saturated)		21233653	HMDB0000848		3006797
laurylcarnitine (C12)	NAMED	25518-54-1	FUJLYHJROOYKRA-UHFFFAOYAK	Lipid	Fatty Acid Metabolism (Acyl Carnitine, Medium Chain)		8602997	HMDB000225		168381
isovalerylcarnitine (C5)	NAMED	31023-24-2	IGQBPDJNUXPEMT-UHFFFAOYAB	Amino Acid	Leucine, Isoleucine and Valine Metabolism		4932271	HMDB0000688	C20826	169235
1-linoleoyl-GPC (18:2)	NAMED		SPJFYYJXNPEZDW-UTJQPWESBU	Lipid	Lysophospholipid		10160888	HMDB0010386	C04100	11988421
7-methylxanthine	NAMED	552-62-5	PFWLFWPASULGAN-UHFFFAOYAY	Xenobiotics	Xanthine Metabolism		61660	HMDB0001991	C16353	68374
1,3,7-trimethylurate	NAMED	5415-44-1	BYXCFUMGEBZDDI-UHFFFAOYAE	Xenobiotics	Xanthine Metabolism		71754	HMDB0002123	C16361	79437
3,7-dimethylurate	NAMED	13087-49-5	HMLZLHKHNBLLJD-UHFFFAOYAN	Xenobiotics	Xanthine Metabolism		74994	HMDB0001982	C16360	83126
1,7-dimethylurate	NAMED	33868-03-0	NOFNCLGCUJJPKU-UHFFFAOYAG	Xenobiotics	Xanthine Metabolism		82720	HMDB0011103	C16356	91611
1-methylurate	NAMED	708-79-2	QFDRTQONISXGJA-UHFFFAOYAS	Xenobiotics	Xanthine Metabolism		62926	HMDB0003099	C16359	69726
5-acetylamino-6-formylamino-3-methyluracil	NAMED	85438-96-6	RDZNZFGKEVDNPK-UHFFFAOYAL	Xenobiotics	Xanthine Metabolism		97287	HMDB0011105	C16365	108214
5-acetylamino-6-amino-3-methyluracil	NAMED	1196153-01-1	POQOTWQIYYNXAT-UHFFFAOYAS	Xenobiotics	Xanthine Metabolism		79659	HMDB0004400	C16366	88299
indolebutyrate	NAMED	133-32-4	JTEDVYBZBROSJT-UHFFFAOYAT	Amino Acid	Tryptophan Metabolism		8298	HMDB0002096	C11284	8617
1-methylxanthine	NAMED	6136-37-4	MVOYJPOZRLFTCP-UHFFFAOYAI	Xenobiotics	Xanthine Metabolism		72464	HMDB0010738	C16358	80220
N1-methylinosine	NAMED	20245-33-4	WJNGQIYEQLPJMN-UHFFFAOYAL	Nucleotide	Purine Metabolism, (Hypo)Xanthine/Inosine containing		513976	HMDB0002721		650095
N2,N2-dimethylguanosine	NAMED	2140-67-2	RSPURTUNRHNVGF-IOSLPCCCBE	Nucleotide	Purine Metabolism, Guanine containing		83878	HMDB0004824		135501639
N4-acetylcytidine	NAMED	3768-18-1	NIDVTARKFBZMOT-PEBGCTIMBU	Nucleotide	Pyrimidine Metabolism, Cytidine containing		96702	HMDB0005923		107461
N6-carbamoylthreonyladenosine	NAMED	24719-82-2	GYCVHQYQICRFAX-GQFURFNTBM	Nucleotide	Purine Metabolism, Adenine containing		141829	HMDB0041623		161466
orotidine	NAMED	314-50-1	FKCRAVPPBFWEJD-XVFCMESIBQ	Nucleotide	Pyrimidine Metabolism, Orotate containing		83729	HMDB0000788		92751
phenylacetylglutamine	NAMED	28047-15-6	JFLIEFSWGNOPJJ-UHFFFAOYAD	Peptide	Acetylated Peptides		270643	HMDB0006344	C04148	92258
4-hydroxyhippurate	NAMED	2482-25-9	ZMHLUFWWWPBTIU-UHFFFAOYAI	Xenobiotics	Benzoate Metabolism		133104	HMDB0013678		151012
5,6-dihydrouridine	NAMED	5627-05-4	ZPTBLXKRQACLCR-XVFCMESIBI	Nucleotide	Pyrimidine Metabolism, Uracil containing		85115	HMDB0000497		94312
3-(3-amino-3-carboxypropyl)uridine*	NAMED	52745-94-5	YXNIEZJFCGTDKV-JANFQQFMBG	Nucleotide	Pyrimidine Metabolism, Uracil containing		149669			171198
1-arachidonylglycerol (20:4)	NAMED	35474-99-8	DCPCOKIYJYGMDN-DOFZRALJBT	Lipid	Monoacylglycerol		4445452	HMDB11578	C13857	16019980,5282281
cysteine-glutathione disulfide	NAMED	13081-14-6	BNRXZEPOHPEEAS-UHFFFAOYAL	Amino Acid	Glutathione Metabolism		3455404	HMDB0000656	R00900	3080690
1-palmitoyl-GPA (16:0)	NAMED	17618-08-5	YNDYKPRNFWPPFU-GOSISDBHBW	Lipid	Lysophospholipid		4925335	HMDB00327	C04036	6419701
5-methyluridine (ribothymidine)	NAMED	1463-10-1	DWRXFEITVBNRMK-JXOAFFINBW	Nucleotide	Pyrimidine Metabolism, Uracil containing		393058	HMDB0000884		445408
isovalerylglycine	NAMED	16284-60-9	ZRQXMKMBBMNNQC-UHFFFAOYAA	Amino Acid	Leucine, Isoleucine and Valine Metabolism		475516	HMDB00678		546304
3-hydroxydodecanedioate*	NAMED	34574-69-1	FYVQCLGZFXHEGL-UHFFFAOYAV	Lipid	Fatty Acid, Dicarboxylate		13628081	HMDB0000413		16663321
7-methylguanine	NAMED	578-76-7	FZWGECJQACGGTI-UHFFFAOYAT	Nucleotide	Purine Metabolism, Guanine containing		10883	HMDB0000897	C02242	135398679
1-stearoyl-GPE (18:0)	NAMED	69747-55-3	BBYWOYAFBUOUFP-JOCHJYFZBR	Lipid	Lysophospholipid		7826018	HMDB0011130		9547068
1-stearoyl-GPG (18:0)	NAMED		HFJVKBVEKQHVTO-OZAIVSQSBD	Lipid	Lysophospholipid		21403138
3-methylcytidine	NAMED	21028-20-6	BWXZYULEOLQCKN-NNRPTJCQBK	Nucleotide	Pyrimidine Metabolism, Cytidine containing		9164190	HMDB0240577		14237477
N1-Methyl-2-pyridone-5-carboxamide	NAMED	701-44-0	JLQSXXWTCJPCBC-UHFFFAOYAD	Cofactors and Vitamins	Nicotinate and Nicotinamide Metabolism		62899	HMDB0004193	C05842	69698
mead acid (20:3n9)	NAMED	20590-32-3	UNSRRHDPHVZAHH-YOILPLPUBD	Lipid	Long Chain Polyunsaturated Fatty Acid (n3 and n6)		4471956	HMDB0010378		5312531
gamma-glutamylisoleucine*	NAMED		SNCKGJWJABDZHI-SIPWABPFBP	Peptide	Gamma-glutamyl Amino Acid		21403145	HMDB0011170		22885096
oleoylcarnitine (C18:1)	NAMED	38677-66-6	IPOLTUVFXFHAHI-WHIOSMTNBE	Lipid	Fatty Acid Metabolism (Acyl Carnitine, Monounsaturated)		21403150	HMDB0005065		6441392
gamma-glutamyl-2-aminobutyrate	NAMED	16869-42-4	FUZOZPRKGAXGOB-UHFFFAOYAE	Peptide	Gamma-glutamyl Amino Acid		21403151
2-methylbutyrylcarnitine (C5)	NAMED	31023-25-3	IHCPDBBYTYJYIL-UHFFFAOYAT	Amino Acid	Leucine, Isoleucine and Valine Metabolism		4932320	HMDB0000378		6426901
phenol sulfate	NAMED	937-34-8	CTYRPMDGLDAWRQ-UHFFFAOYAC	Amino Acid	Tyrosine Metabolism		67018	HMDB0060015	C02180	74426
1-palmitoleoyl-GPC (16:1)*	NAMED		LFUDDCMNKWEORN-KHPPLWFEBO	Lipid	Lysophospholipid		21403152	HMDB0010383		24779461
hexanoylglycine	NAMED	24003-67-6	UPCKIPHSXMXJOX-UHFFFAOYAU	Lipid	Fatty Acid Metabolism (Acyl Glycine)		89859	HMDB0000701		99463
lidocaine	NAMED	137-58-6	NNJVILVZKWQKPM-UHFFFAOYAR	Xenobiotics	Drug - Analgesics, Anesthetics		3548	HMDB0014426	D00358	3676
N-ethylglycinexylidide	NAMED	7728-40-7	WRMRXPASUROZGT-UHFFFAOYAO	Xenobiotics	Drug - Analgesics, Anesthetics		22824	HMDB0060656	C16561	24415
glutamine_degradant*	NAMED	2353-44-8	NPWMTBZSRRLQNJ-UHFFFAOYAH	Partially Characterized Molecules	Partially Characterized Molecules
2-hydroxy-3-methylvalerate	NAMED	488-15-3	RILPIWOPNGRASR-UHFFFAOYAI	Amino Acid	Leucine, Isoleucine and Valine Metabolism		144317	HMDB0000317		164623
homostachydrine*	NAMED	1195-94-4	XULZWQRXYTVUTE-ZETCQYMHBF	Xenobiotics	Food Component/Plant		390180	HMDB0033433	C08283	441447
1-arachidonoyl-GPC (20:4n6)*	NAMED		LAXQYRRMGGEGOH-JXRLJXCWBN	Lipid	Lysophospholipid		21403155	HMDB0010395	C05208	24779476
2-palmitoleoyl-GPC (16:1)*	NAMED		GKXPPJQBVCKAGD-DJYGDJEFBY	Lipid	Lysophospholipid		21403164	HMDB10383		122164832
2-palmitoyl-GPC (16:0)*	NAMED		NEGQHKSYEYVFTD-HSZRJFAPBY	Lipid	Lysophospholipid		21403165	HMDB0061702		15061532
1-palmitoyl-GPE (16:0)	NAMED	53862-35-4	YVYMBNSKXOXSKW-HXUWFJFHBX	Lipid	Lysophospholipid		7826019	HMDB0011503		9547069
1-oleoyl-GPE (18:1)	NAMED	89576-29-4	PYVRVRFVLRNJLY-MZMPXXGTBD	Lipid	Lysophospholipid		7826021	HMDB0011506		9547071
1-linoleoyl-GPE (18:2)*	NAMED		DBHKHNGBVGWQJE-HZJYTTRNBF	Lipid	Lysophospholipid		21403170	HMDB0011507		52925130
1-arachidonoyl-GPE (20:4n6)*	NAMED		ROPRRXYVXLDXQO-XSQXPFHXBE	Lipid	Lysophospholipid		21403171	HMDB0011517		42607465
N-acetylcitrulline	NAMED	33965-42-3	WMQMIOYQXNRROC-LURJTMIEBM	Amino Acid	Urea cycle; Arginine and Proline Metabolism		571213	HMDB0000856	C15532,C02851	656979
2-hydroxypalmitate	NAMED	764-67-0	JGHSBPIZNUXPLA-UHFFFAOYAI	Lipid	Fatty Acid, Monohydroxy		83805	HMDB0031057		12575964,92836,11065598
docosapentaenoate (n6 DPA; 22:5n6)	NAMED	25182-74-5	AVKOENOBFIYBSA-WMPRHZDHBF	Lipid	Long Chain Polyunsaturated Fatty Acid (n3 and n6)		4945614	HMDB0001976	C16513	6441454
gulonate*	NAMED	20246-53-1	RGHNJXZEOKUKBD-NRXMZTRTBF	Cofactors and Vitamins	Ascorbate and Aldarate Metabolism		7969943	HMDB0003290	C00800	152304
isobutyrylglycine	NAMED	15926-18-8	DCICDMMXFIELDF-UHFFFAOYAA	Amino Acid	Leucine, Isoleucine and Valine Metabolism		9030891	HMDB0000730		10855600
glutarylcarnitine (C5-DC)	NAMED	102636-82-8	NXJAXUYOQLTISD-UHFFFAOYAA	Amino Acid	Lysine Metabolism		21403175	HMDB0013130		71317118
beta-hydroxyisovaleroylcarnitine	NAMED	99159-87-2	IGLHHSKNBDXCEY-UHFFFAOYAG	Amino Acid	Leucine, Isoleucine and Valine Metabolism		21403176
tiglylcarnitine (C5:1-DC)	NAMED	64191-86-2	WURBQCVBQNMUQT-RMKNXTFCBN	Amino Acid	Leucine, Isoleucine and Valine Metabolism		17216200	HMDB0002366		22833596
hydroquinone sulfate	NAMED	123-31-9	FPXPQMOQWJZYBL-UHFFFAOYAZ	Xenobiotics	Drug - Topical Agents		141624	HMDB0240263	C00530	161220
catechol sulfate	NAMED	4918-96-1	MZPWKJZDOCIALD-UHFFFAOYAC	Xenobiotics	Benzoate Metabolism		2341024	HMDB0059724		3083879
cholesterol sulfate	NAMED	2864-50-8	BHYOQNUELFTYRT-WHYDCBPWBW	Lipid	Sterol		4371550	HMDB00653	C18043	65076
7-alpha-hydroxy-3-oxo-4-cholestenoate (7-Hoca)	NAMED	115538-85-7	SATGKQGFUDXGAX-MYWFJNCABU	Lipid	Sterol		2338765	HMDB0012458	C17337	3081085
3beta,7alpha-dihydroxy-5-cholestenoate	NAMED	115538-84-6	GYJSAWZGYQXRBS-GRJZKGIBBR	Lipid	Sterol		2338764	HMDB0012454	C17335	3081084
N-acetyl-aspartyl-glutamate (NAAG)	NAMED	3106-85-2	OPVPGKGADVGKTG-UHFFFAOYAF	Amino Acid	Glutamate Metabolism		5065	HMDB0001067	C12270	188803
tetradecanedioate (C14-DC)	NAMED	821-38-5	HQHCYKULIHKCEB-UHFFFAOYAK	Lipid	Fatty Acid, Dicarboxylate		12630	HMDB0000872		13185
hexadecanedioate (C16-DC)	NAMED	505-54-4	QQHJDPROMQRDLA-UHFFFAOYAF	Lipid	Fatty Acid, Dicarboxylate		10027	HMDB0000672	C19615	10459
octadecanedioate (C18-DC)	NAMED	871-70-5	BNJOQKFENDDGSC-UHFFFAOYAE	Lipid	Fatty Acid, Dicarboxylate		63283	HMDB0000782		70095
undecanedioate (C11-DC)	NAMED	1852-04-6	LWBHHRRTOZQPDM-UHFFFAOYAZ	Lipid	Fatty Acid, Dicarboxylate		15037	HMDB0000888		15816
1-myristoylglycerol (14:0)	NAMED	75685-84-6	DCBSHORRWZKAKO-UHFFFAOYAJ	Lipid	Monoacylglycerol		71382	HMDB0011561	C01885	10957631
glycerophosphoethanolamine	NAMED	33049-08-0	JZNWSCPGTDBMEW-UHFFFAOYAI	Lipid	Phospholipid Metabolism		110410	HMDB0000114	C01233	123874
3-(3-hydroxyphenyl)propionate	NAMED	621-54-5	QVWAEZJXDYOKEH-UHFFFAOYAP	Xenobiotics	Benzoate Metabolism		89	HMDB0000375	C11457	91
ectoine	NAMED	96702-03-3	WQXNXVUDBPYKBA-YFKPBYRVBN	Xenobiotics	Chemical		112069	HMDB0240650	C06231	126041
1-arachidonoyl-GPI (20:4)*	NAMED			Lipid	Lysophospholipid			HMDB0061690		121596217
1-palmitoyl-GPI (16:0)	NAMED			Lipid	Lysophospholipid			HMDB0061695		71296207
glycolithocholate sulfate*	NAMED	15324-64-8	FHXBAFXQVZOILS-OETIFKLTBP	Lipid	Secondary Bile Acid Metabolism		65188	HMDB0002639	C11301	72222
taurolithocholate 3-sulfate	NAMED	64936-83-0	HSNPMXROZIQAQD-GBURMNQMBI	Lipid	Secondary Bile Acid Metabolism		389078	HMDB0002580	C03642	440071
deoxycarnitine	NAMED	6249-56-5	JHPNVNIEXXLNTR-UHFFFAOYAL	Lipid	Carnitine Metabolism		705	HMDB0001161	C01181	22620
1-ribosyl-imidazoleacetate*	NAMED	29605-99-0	AHPWEWASPTZMEK-UHFFFAOYAY	Amino Acid	Histidine Metabolism		4292299	HMDB0002331	C05131	440569
N2-acetyllysine	NAMED	1946-82-3	VEYYWZRYIYDQJM-ZETCQYMHBC	Amino Acid	Lysine Metabolism		83869	HMDB0000446	C12989	92907
3,4-dihydroxybutyrate	NAMED	51267-44-8		Lipid	Fatty Acid, Dihydroxy			HMDB0000337		150929
indoleacetylglutamine	NAMED			Amino Acid	Tryptophan Metabolism			HMDB0013240		25200879
hexanoylglutamine	NAMED			Lipid	Fatty Acid Metabolism (Acyl Glutamine)
N6-acetyllysine	NAMED	692-04-6	DTERQYGMUDWYAZ-ZETCQYMHBE	Amino Acid	Lysine Metabolism		83801	HMDB0000206	C02727	92832
dihomo-linolenate (20:3n3 or n6)	NAMED	17046-59-2	AHANXAKGNAKFSK-PDBXOOCHBM	Lipid	Long Chain Polyunsaturated Fatty Acid (n3 and n6)		4471954	HMDB0002925	C03242	5280581
mannitol/sorbitol	NAMED		FBPFZTCFMRRESA-UHFFFAOYAI	Carbohydrate	Fructose, Mannose and Galactose Metabolism		440	HMDB0000247,HMDB0000765	C00392,C00794	5780,6251
tryptophan betaine	NAMED	20671-76-5	AOHCBEAZXHZMOR-ZDUSSCGKBF	Amino Acid	Tryptophan Metabolism		390633	HMDB0061115	C09213	442106
4-vinylphenol sulfate	NAMED	2628-17-3	IETVQHUKTKKBFF-UHFFFAOYAU	Xenobiotics	Benzoate Metabolism		4932200	HMDB0062775	C05627	6426766
4-ethylphenylsulfate	NAMED	123-07-9		Xenobiotics	Benzoate Metabolism			HMDB0062551	C13637	20822574
thymol sulfate	NAMED	89-83-8	NODSEPOUFZPJEQ-UHFFFAOYAU	Xenobiotics	Food Component/Plant		10709958	HMDB0062720	C09908	12456386
3-methyladipate	NAMED	3058-01-3	SYEOWUNSTUDKGM-UHFFFAOYAW	Lipid	Fatty Acid, Dicarboxylate		11789	HMDB0000555		12292
pyrraline	NAMED	74509-14-1	VTYFITADLSVOAS-UHFFFAOYAA	Xenobiotics	Food Component/Plant		19980286	HMDB0033143	C21013	14274616
N6-carboxymethyllysine	NAMED	5746-04-3	NUXSIDPKKIEIMI-UHFFFAOYAH	Carbohydrate	Advanced Glycation End-product		11217184	HMDB0240347		123800
1-oleoyl-GPI (18:1)	NAMED			Lipid	Lysophospholipid			HMDB0061693		86289645
1-linoleoyl-GPI (18:2)*	NAMED			Lipid	Lysophospholipid			HMDB0240597		11124828
desmethylnaproxen	NAMED	52079-10-4	XWJUDDGELKXYNO-QMMMGPOBBV	Xenobiotics	Drug - Analgesics, Anesthetics		18640362	HMDB0013989		162920
desmethylnaproxen sulfate	NAMED		BNKMSCMOWGCUOF-QMMMGPOBBD	Xenobiotics	Drug - Analgesics, Anesthetics		160559			184679
2-hydroxyacetaminophen sulfate*	NAMED			Xenobiotics	Drug - Analgesics, Anesthetics		34448632	HMDB0062547		86290013
2-methoxyacetaminophen sulfate*	NAMED			Xenobiotics	Drug - Analgesics, Anesthetics		34448633	HMDB0062550		86290014
2-methoxyacetaminophen glucuronide*	NAMED			Xenobiotics	Drug - Analgesics, Anesthetics		52083351	HMDB0240215		121596203
3-(cystein-S-yl)acetaminophen*	NAMED	53446-10-9	LLHICPSCVFRWDT-UHFFFAOYAK	Xenobiotics	Drug - Analgesics, Anesthetics		4403253	HMDB0240217		171264
o-cresol sulfate	NAMED		CYGSXDXRHXMAOV-UHFFFAOYAI	Xenobiotics	Benzoate Metabolism		9790277	HMDB0011635		11615528
2-ethylphenylsulfate	NAMED			Xenobiotics	Benzoate Metabolism
dimethylarginine (SDMA + ADMA)	NAMED	102783-24-4	YDGMGEXADBMOMJ-LURJTMIEBT	Amino Acid	Urea cycle; Arginine and Proline Metabolism		110375	HMDB0003334,HMDB0001539	C21189,C03626	123831,169148
gamma-glutamylalanine	NAMED	5875-41-2	WQXXXVRAFAKQJM-WHFBIAKZBJ	Peptide	Gamma-glutamyl Amino Acid		389104	HMDB0029142	C03738	440103
N-acetylserine	NAMED	97-14-3	JJIHLJJYMXLCOY-BYPYZUCNBM	Amino Acid	Glycine, Serine and Threonine Metabolism		58744	HMDB0002931		65249
1-stearoyl-2-oleoyl-GPE (18:0/18:1)	NAMED			Lipid	Phosphatidylethanolamine (PE)			HMDB0008993		9546742
chiro-inositol	NAMED	643-12-9	CDAISMWEOUEBRE-LKPKBOIGBG	Lipid	Inositol Metabolism		10254647	HMDB0240209	C19891
4-allylphenol sulfate	NAMED			Xenobiotics	Food Component/Plant					66633409
1-stearoyl-2-arachidonoyl-GPC (18:0/20:4)	NAMED	35418-59-8	PSVRFUPOQYJOOZ-QNPWAGBNBV	Lipid	Phosphatidylcholine (PC)		17347139	HMDB0008048		16219824
1-palmitoyl-2-linoleoyl-GPE (16:0/18:2)	NAMED		HBZNVZIRJWODIB-NHCUFCNUBC	Lipid	Phosphatidylethanolamine (PE)		7825697	HMDB0005322		9546747
sphinganine-1-phosphate	NAMED	19794-97-9	YHEDRJPUIRMZMP-UHFFFAOYAT	Lipid	Sphingolipid Synthesis		505	HMDB0001383		520
glycosyl-N-nervonoyl-sphingosine (d18:1/24:1)*	NAMED			Lipid	Hexosylceramides (HCER)			HMDB0004975,HMDB0010712		20057357,53480656
glycosyl-N-stearoyl-sphingosine (d18:1/18:0)	NAMED			Lipid	Hexosylceramides (HCER)
cyclo(leu-pro)	NAMED	2873-36-1	SZJNCZMRZAUNQT-IUCAKERBBA	Peptide	Dipeptide		5428292	HMDB0034276		7074739
ticlopidine	NAMED	53885-35-1	PHWBOXQYWZNQIN-UHFFFAOYAY	Xenobiotics	Drug - Cardiovascular		5273	HMDB0014353	C07140	5472
carbamazepine	NAMED	298-46-4	FFGPTBGBLSHEPO-UHFFFAOYAM	Xenobiotics	Drug - Neurological		2457	HMDB0014704	C06868,D00252	2554
cyclo(gly-pro)	NAMED	3705-27-9	OWOHLURDBZHNGG-YFKPBYRVBB	Peptide	Dipeptide		112149			193540
succinylcarnitine (C4-DC)	NAMED	256928-74-2		Energy	TCA Cycle		28639166	HMDB0061717		71464481
bilirubin (E,E)*	NAMED		BPYKTIZUTYGOLE-BMNRKXREBL	Cofactors and Vitamins	Hemoglobin and Porphyrin Metabolism		4474753	HMDB0240584		129320511
bilirubin (E,Z or Z,E)*	NAMED		BPYKTIZUTYGOLE-VVCLLGATBN	Cofactors and Vitamins	Hemoglobin and Porphyrin Metabolism		4705847	HMDB0000488	C00486	5799469
N-methylproline	NAMED	475-11-6	CWLQUGTUXBXTLF-UHFFFAOYAJ	Amino Acid	Urea cycle; Arginine and Proline Metabolism		541	HMDB0094696		643474
beta-cryptoxanthin	NAMED	472-70-8	DMASLKHVQRHNES-QQGJMDNJBV	Cofactors and Vitamins	Vitamin A Metabolism		4904571	HMDB0033844	C08591	5281235
5alpha-androstan-3beta,17beta-diol disulfate	NAMED	571-20-0		Lipid	Androgenic Steroids			HMDB00493	C12525	90186325
5alpha-pregnan-3beta,20alpha-diol disulfate	NAMED			Lipid	Progestin Steroids			HMDB0094650		118703093
glycocholenate sulfate*	NAMED			Lipid	Secondary Bile Acid Metabolism
taurocholenate sulfate*	NAMED			Lipid	Secondary Bile Acid Metabolism
androstenediol (3beta,17beta) disulfate (1)	NAMED			Lipid	Androgenic Steroids			HMDB0240313	C04295	87120982
pregnenediol disulfate (C21H34O8S2)*	NAMED			Lipid	Pregnenolone Steroids
androstenediol (3beta,17beta) disulfate (2)	NAMED			Lipid	Androgenic Steroids			HMDB0240313		87120982
21-hydroxypregnenolone disulfate	NAMED	1164-98-3	CBOVWLYQUCVTFA-WPWXJNKXBZ	Lipid	Pregnenolone Steroids		118625	HMDB0004026		134595
5alpha-androstan-3alpha,17alpha-diol monosulfate	NAMED			Lipid	Androgenic Steroids			HMDB0000412
5alpha-pregnan-3beta,20beta-diol monosulfate (1)	NAMED			Lipid	Progestin Steroids			HMDB0240580
5alpha-pregnan-3beta,20alpha-diol monosulfate (2)	NAMED			Lipid	Progestin Steroids
5alpha-pregnan-diol disulfate	NAMED		LSQGWMYMIHQKSA-UHFFFAOYAD	Lipid	Progestin Steroids		4302261	HMDB0240581,HMDB0240582		3082277,5127902
5alpha-androstan-3alpha,17beta-diol monosulfate (1)	NAMED			Lipid	Androgenic Steroids					121596226,121596225
5alpha-androstan-3beta,17alpha-diol disulfate	NAMED			Lipid	Androgenic Steroids			HMDB0094682		56639109
5alpha-androstan-3beta,17beta-diol monosulfate (2)	NAMED			Lipid	Androgenic Steroids
androstenediol (3alpha, 17alpha) monosulfate (2)	NAMED			Lipid	Androgenic Steroids
androstenediol (3alpha, 17alpha) monosulfate (3)	NAMED			Lipid	Androgenic Steroids
androstenediol (3beta,17beta) monosulfate (1)	NAMED	521-17-5		Lipid	Androgenic Steroids			HMDB0240429		129670631,13847309
androstenediol (3beta,17beta) monosulfate (2)	NAMED			Lipid	Androgenic Steroids			HMDB0240429,HMDB0186954
5alpha-pregnan-3beta-ol,20-one sulfate	NAMED	7730-00-9		Lipid	Progestin Steroids
4-hydroxycoumarin	NAMED	1076-38-6	VXIXUWQIVKSKSA-UHFFFAOYAD	Xenobiotics	Drug - Cardiovascular		10254753	HMDB0003654	C20414	54682930
pregnenediol sulfate (C21H34O5S)*	NAMED	1247-64-9		Lipid	Pregnenolone Steroids		13465233	HMDB0000774	C18044	105074
2-hydroxyglutarate	NAMED	40951-21-1	HWXBTNAVRSUOJR-UHFFFAOYAI	Lipid	Fatty Acid, Dicarboxylate		42	HMDB0059655	C02630	43
gamma-CEHC	NAMED	178167-75-4	VMJQLPNCUPGMNQ-UHFFFAOYAS	Cofactors and Vitamins	Tocopherol Metabolism		117455	HMDB0001931		133098
N-acetyl-beta-alanine	NAMED	3025-95-4	LJLLAWRMBZNPMO-UHFFFAOYAA	Nucleotide	Pyrimidine Metabolism, Uracil containing		68881	HMDB0061880	C01073	76406
5-methylthioribose**	NAMED	23656-67-9	OLVVOVIFTBSBBH-UHFFFAOYAD	Amino Acid	Methionine, Cysteine, SAM and Taurine Metabolism		480	HMDB0001087		6419710
sphingomyelin (d18:1/18:1, d18:2/18:0)	NAMED	108392-10-5	NBEADXWAAWCCDG-QDDWGVBQBP	Lipid	Sphingomyelins		4947837	HMDB0012101		6443882
palmitoyl sphingomyelin (d18:1/16:0)	NAMED	6254-89-3	RWKUXQNLWDTSLO-GWQJGLRPBP	Lipid	Sphingomyelins		8115562	HMDB0010169		9939941
cysteine sulfinic acid	NAMED	207121-48-0	ADVPTQAUNPRNPO-UHFFFAOYAU	Amino Acid	Methionine, Cysteine, SAM and Taurine Metabolism		107	HMDB0000996	C00606	109
3-hydroxyhippurate	NAMED	1637-75-8	XDOFWFNMYJRHEW-UHFFFAOYAF	Xenobiotics	Benzoate Metabolism		396603	HMDB0006116		450268
16a-hydroxy DHEA 3-sulfate	NAMED			Lipid	Androgenic Steroids			HMDB0062544		20848950
pregnenolone sulfate	NAMED	1247-64-9	DIJBBUIOWGGQOP-QGVNFLHTBX	Lipid	Pregnenolone Steroids		94802	HMDB0000774	C18044	105074
andro steroid monosulfate C19H28O6S (1)*	NAMED			Lipid	Androgenic Steroids			HMDB0002759		159663
ergothioneine	NAMED	58511-63-0	SSISHJJTAXXQAX-UHFFFAOYAO	Xenobiotics	Food Component/Plant		2297320	HMDB0003045	C05570	5351619
S-methylmethionine	NAMED	3493-12-7	YDBYJHTYSHBBAU-UHFFFAOYAF	Amino Acid	Methionine, Cysteine, SAM and Taurine Metabolism		8351775	HMDB0038670	C05319	458
indole-3-carboxylate	NAMED	771-50-6		Amino Acid	Tryptophan Metabolism			HMDB0003320	C19837	69867
13-HODE + 9-HODE	NAMED			Lipid	Fatty Acid, Monohydroxy			HMDB0004670,HMDB0004667	C14767,C14762	5312830,5282945,1424,5282947,5282944
tridecenedioate (C13:1-DC)*	NAMED			Lipid	Fatty Acid, Dicarboxylate
N-acetyl-3-methylhistidine*	NAMED	37841-04-6	FKTXRTPBUWLETL-UHFFFAOYAZ	Amino Acid	Histidine Metabolism		19993498	HMDB0240341		193270
hydroquinone beta-D-glucopyranoside	NAMED	497-76-7	BJRNKVDFDLYUGJ-UHFFFAOYAP	Xenobiotics	Food Component/Plant		339	HMDB29943	C06186	346
4-cholesten-3-one	NAMED	601-57-0	NYOXRYYXRWJDKP-UHFFFAOYAV	Lipid	Sterol		427	HMDB0000921	C00599	91477
7-methylurate	NAMED	612-37-3	YHNNPKUFPWLTOP-UHFFFAOYAO	Xenobiotics	Xanthine Metabolism		62375	HMDB0011107	C16355	69160
cinnamoylglycine	NAMED	16534-24-0	YAADMLWHGMUGQL-VOTSOKGWBK	Xenobiotics	Food Component/Plant		618829	HMDB0011621		709625
stearoyl ethanolamide	NAMED	111-57-9	OTGQIQQTPXJQRG-UHFFFAOYAF	Lipid	Endocannabinoid		25958	HMDB0013078		27902
cis-4-decenoylcarnitine (C10:1)	NAMED	98930-66-6		Lipid	Fatty Acid Metabolism (Acyl Carnitine, Monounsaturated)		28639171	HMDB0013205		57357170
2S,3R-dihydroxybutyrate	NAMED	5057-93-2	LOUGYXZSURQALL-GBXIJSLDBN	Lipid	Fatty Acid, Dihydroxy		9139682	HMDB0002453		10964471
carbamazepine 10,11-epoxide	NAMED	36507-30-9	ZRWWEEVEIOGMMT-UHFFFAOYAD	Xenobiotics	Drug - Neurological		2458	HMDB0060658	C07496	2555
carbamazepine glucuronide*	NAMED			Xenobiotics	Drug - Neurological					83870
fosfomycin	NAMED	26016-99-9	YMDXZJFXQJVXBF-UHFFFAOYAI	Xenobiotics	Drug - Antibiotic		3299	HMDB0014966	D04253,C06454	446987
(12 or 13)-methylmyristate (a15:0 or i15:0)	NAMED	2485-71-4	ZOCYQVNGROEVLU-UHFFFAOYAB	Lipid	Fatty Acid, Branched		133106	HMDB0061707		151014
(16 or 17)-methylstearate (a19:0 or i19:0)	NAMED	2724-59-6	YETXGSGCWODRAA-UHFFFAOYAR	Lipid	Fatty Acid, Branched		2340933	HMDB0037397		3083779
2R,3R-dihydroxybutyrate	NAMED	759-06-8	LOUGYXZSURQALL-PWNYCUMCBK	Lipid	Fatty Acid, Dihydroxy		17215960	HMDB0000498		13120901
dexpanthenol	NAMED	16485-10-2	SNPLKNRPJHDVJA-UHFFFAOYAQ	Xenobiotics	Chemical		4516	HMDB0004231	D03726	4678
4-methylbenzenesulfonate	NAMED	104-15-4	JOXIMZWYDAKGHI-UHFFFAOYAG	Xenobiotics	Chemical		5876	HMDB0059933	C06677	85570
1-hydroxy-2-naphthalenecarboxylate	NAMED	86-48-6	SJJCQDRGABAVBB-UHFFFAOYAH	Xenobiotics	Drug - Other		6583		C03203	54675865
alpha-ketoglutaramate*	NAMED	18465-19-5	COJBGNAUUSNXHX-UHFFFAOYAQ	Amino Acid	Glutamate Metabolism			HMDB0001552	C00940	48
metformin	NAMED	1115-70-4	XZWYZXLIPXDOLR-UHFFFAOYAB	Xenobiotics	Drug - Metabolic		3949	HMDB0001921	C07151	4091
ibuprofen acyl glucuronide	NAMED	115075-59-7	ABOLXXZAJIAUGR-JPMMFUSZBB	Xenobiotics	Drug - Analgesics, Anesthetics		143793	HMDB0010343		163959
3-hydroxyquinine	NAMED	78549-61-8	BSRUJCFCZKMFMB-ZNYHDOEXBQ	Xenobiotics	Drug - Antibiotic		138373	HMDB0001091	C07344	157225
2,3-dihydroxyisovalerate	NAMED	1756-18-9	JTEYKUFKXGDTEU-UHFFFAOYAT	Xenobiotics	Food Component/Plant		657	HMDB0012141	C04039	677
allopurinol riboside	NAMED	16220-07-8		Xenobiotics	Drug - Metabolic			HMDB0000481		135407110
3-methylglutaconate	NAMED	5746-90-7	WKRBKYFIJPGYQC-DUXPYHPUBK	Amino Acid	Leucine, Isoleucine and Valine Metabolism		1267861	HMDB0000522		1551553
5-(galactosylhydroxy)-L-lysine	NAMED	32448-36-5		Amino Acid	Lysine Metabolism					66995551
cysteinylglycine disulfide*	NAMED	70555-24-7	ZHRLECIZINSPKL-AKGZTFGVBW	Amino Acid	Glutathione Metabolism		17215992	HMDB0000709		22833544
isoursodeoxycholate	NAMED	78919-26-3	RUDATBOHQWOJDD-DNMBCGTGBA	Lipid	Secondary Bile Acid Metabolism		113205	HMDB0000686	C17662	127601
oxypurinol	NAMED	2465-59-0	HXNFUBHNUDHIGC-UHFFFAOYAQ	Xenobiotics	Drug - Metabolic		4483	HMDB0000786	D02365	135398752
formiminoglutamate	NAMED	816-90-0	NRXIKWMTVXPVEF-BYPYZUCNBD	Amino Acid	Histidine Metabolism		388370	HMDB0000854	C00439	439233
hydantoin-5-propionate	NAMED	5624-26-0	VWFWNXQAMGDPGG-UHFFFAOYAX	Amino Acid	Histidine Metabolism		761	HMDB0001212	C05565	782
sulfate*	NAMED	14808-79-8	QAOWNCQODCNURD-UHFFFAOYAC	Xenobiotics	Chemical		1086	HMDB01448	C00059	5152822
4-hydroxy-2-oxoglutaric acid	NAMED	1187-99-1	WXSKVKPSMAHCSG-UHFFFAOYAL	Lipid	Fatty Acid, Dicarboxylate		579	HMDB0002070	C01127	599
4-hydroxyglutamate	NAMED	2485-33-8	HBDWQSHEVMSFGY-SCQFTWEKBW	Amino Acid	Glutamate Metabolism		388936	HMDB0001344	C03079	439902
L-urobilin	NAMED	34217-90-8	TYOWQSLRVAUSMI-WKULSOCRBC	Cofactors and Vitamins	Hemoglobin and Porphyrin Metabolism		4444369	HMDB0004159	C05793	5280818
gamma-carboxyglutamate	NAMED	56271-99-9	UHBYWPGGCSDKFX-UHFFFAOYAH	Amino Acid	Glutamate Metabolism		37241	HMDB0041900		40772
hydroxycotinine	NAMED	34834-67-8	XOKCJXZZNAUIQN-IENPIDJEBV	Xenobiotics	Tobacco Metabolite		8395266	HMDB0001390		107963
cotinine N-oxide	NAMED	36508-80-2	CIPULDKLIIVIER-VIFPVBQEBJ	Xenobiotics	Tobacco Metabolite		7991264	HMDB0001411		9815514
omeprazole	NAMED	73590-58-6	SUBDBMMJDZJVOS-UHFFFAOYAZ	Xenobiotics	Drug - Gastrointestinal		4433	HMDB0001913	C07324	4594
atenolol	NAMED	29122-68-7	METKIMKYRPQLGS-UHFFFAOYAT	Xenobiotics	Drug - Cardiovascular		2162	HMDB0001924	D00235	2249
diphenhydramine	NAMED	147-24-0	ZZVUWRFHKOJYTH-UHFFFAOYAI	Xenobiotics	Drug - Respiratory		2989	HMDB0001927	C06960	3100
hydrochlorothiazide	NAMED	58-93-5	JZUFKLXOESDKRF-UHFFFAOYAN	Xenobiotics	Drug - Cardiovascular		3513	HMDB0001928	C07041	3639
ranitidine	NAMED	66357-59-3	VMXUWOKSQNHOCA-UKTHLTGXBF	Xenobiotics	Drug - Gastrointestinal		2272523	HMDB0001930	D00422	3001055
S-methylcysteine	NAMED	1187-84-4	IDIDJDIHTAOVLG-VKHMYHEABD	Amino Acid	Methionine, Cysteine, SAM and Taurine Metabolism		22826	HMDB0002108		24417,7058174,88180
androsterone glucuronide	NAMED	1852-43-3	VFUIRAVTUVCQTF-BSOWLZGZBS	Lipid	Androgenic Steroids		102793	HMDB0002829	C11135	114833
argininate*	NAMED	157-07-3	BMFMQGXDDJALKQ-BYPYZUCNBB	Amino Acid	Urea cycle; Arginine and Proline Metabolism		140984	HMDB0003148		160437
solanidine	NAMED	80-78-4	JVKYZPBMZPJNAJ-OQFNDJACBI	Xenobiotics	Food Component/Plant		59150	HMDB0003236	C06543	65727
2-oxoarginine*	NAMED	3715-10-4	ARBHXJXXVVHMET-UHFFFAOYAC	Amino Acid	Urea cycle; Arginine and Proline Metabolism		542	HMDB0004225	C03771	558
cis-4-decenoate (10:1n6)*	NAMED	505-90-8	XKZKQTCECFWKBN-SREVYHEPBE	Lipid	Medium Chain Fatty Acid		4471776	HMDB0004980		5282726
atorvastatin (lipitor)	NAMED	134523-03-8	XUKUURHRXDUEBC-KAYWLYCHBX	Xenobiotics	Drug - Metabolic		54810	HMDB0005006	D07474,D02258,D00887	60822
sertraline	NAMED	79559-97-0	VGKDLMBJGBXTGI-SJCJKPOMBV	Xenobiotics	Drug - Psychoactive		61881	HMDB0005010	C07246	68617
celecoxib	NAMED	169590-42-5	RZEKVGVHFLEQIL-UHFFFAOYAD	Xenobiotics	Drug - Analgesics, Anesthetics		2562	HMDB0005014	D00567,C07589	2662
gabapentin	NAMED	60142-96-3	UGJMXCAKCUNAIE-UHFFFAOYAG	Xenobiotics	Drug - Neurological		3328	HMDB0005015	D00332	3446
venlafaxine	NAMED	93413-69-5	PNVNVHUZROJLTJ-UHFFFAOYAJ	Xenobiotics	Drug - Psychoactive		5454	HMDB0005016	C07187	5656
pantoprazole	NAMED	102625-70-7	IQPSEEYGBUAQFF-UHFFFAOYAJ	Xenobiotics	Drug - Gastrointestinal		4517	HMDB0005017	C11806	4679
quetiapine	NAMED	111974-69-7	URKOMYMAXPYINW-UHFFFAOYAD	Xenobiotics	Drug - Psychoactive		4827	HMDB0005021	D08456, DG00899,C07397	5002
4-oxo-retinoic acid	NAMED	38030-57-8	GGCUJPCCTQNTJF-FRCNGJHJSA-N	Cofactors and Vitamins	Vitamin A Metabolism		4941652	HMDB0006285		6437063
ethyl glucuronide	NAMED	17685-04-0	IWJBVMJWSPZNJH-XWBUKDKVBJ	Xenobiotics	Chemical		134174	HMDB0010325		18392195
1-lignoceroyl-GPC (24:0)	NAMED	325171-59-3	SKJMUADLQLZAGH-WJOKGBTCSA-N	Lipid	Lysophospholipid		24766539	HMDB0010405		24779481
1-(1-enyl-palmitoyl)-GPC (P-16:0)*	NAMED		HTZINLFNXLXRBC-CQLBIITFBS	Lipid	Lysoplasmalogen		9093054	HMDB0010407		10917802
1-methyl-5-imidazoleacetate	NAMED	4200-48-0	UJCGYTCAMOHYCG-UHFFFAOYAA	Amino Acid	Histidine Metabolism		4954265	HMDB04988		6451814
glycoursodeoxycholate	NAMED	64480-66-6	GHCZAUBVMUEKKP-XROMFQGDSA-N	Lipid	Secondary Bile Acid Metabolism		19973534	HMDB0000708		12310288
tauroursodeoxycholate	NAMED	14605-22-2	BHTRKEVKTKCXOH-VSHSPWMTSA-N	Lipid	Secondary Bile Acid Metabolism		24539842	HMDB0000874		9848818
3-(4-hydroxyphenyl)propionate	NAMED	501-97-3	NMHMNPHRMNGLLB-UHFFFAOYAT	Xenobiotics	Benzoate Metabolism		9965	HMDB0002199	C01744	10394
S-methylcysteine sulfoxide	NAMED	6853-87-8	ZZLHPCSGGOGHFW-UHFFFAOYSA-N	Amino Acid	Methionine, Cysteine, SAM and Taurine Metabolism		74136	HMDB0029432		82142
(14 or 15)-methylpalmitate (a17:0 or i17:0)	NAMED			Lipid	Fatty Acid, Branched			HMDB0061859	C16995	8181,17903417
eicosanedioate (C20-DC)	NAMED	2424-92-2	JJOJFIHJIRWASH-UHFFFAOYAR	Lipid	Fatty Acid, Dicarboxylate		68030			75502
docosadioate (C22-DC)	NAMED	505-56-6	HVGRZDASOHMCSK-HZJYTTRNSA-N	Lipid	Fatty Acid, Dicarboxylate		214170		C14240	7641
16-hydroxypalmitate	NAMED	506-13-8	UGAGPNKCDRTDHP-UHFFFAOYSA-N	Lipid	Fatty Acid, Monohydroxy		10034	HMDB0006294	C18218	10466
quinine	NAMED	130-95-0	LOUPRKONTZGTKE-WGFDLZGGBH	Xenobiotics	Drug - Antibiotic		2010267	HMDB0014611	C06526	3034034
oleoyl-linoleoyl-glycerol (18:1/18:2) [1]	NAMED	106292-55-1	BLZVZPYMHLXLHG-RQOIEFAZBI	Lipid	Diacylglycerol		23975985	HMDB0007219		14275396
oleoyl-linoleoyl-glycerol (18:1/18:2) [2]	NAMED	104346-53-4		Lipid	Diacylglycerol		29788004	HMDB0007219		71433693
1-(1-enyl-palmitoyl)-GPE (P-16:0)*	NAMED		QYTPGOPLNFESQC-RLHAVTDZBD	Lipid	Lysoplasmalogen		10471193	HMDB0011152
1-(1-enyl-stearoyl)-GPE (P-18:0)*	NAMED			Lipid	Lysoplasmalogen			HMDB0240598
doxycycline	NAMED	24390-14-5	JBIWCJUYHHGXTC-AKNGSSGZSA-N	Xenobiotics	Drug - Antibiotic			HMDB0014399	D00307	54671203
2-oxindole-3-acetate	NAMED	2971-31-5	ILGMGHZPXRDCCS-UHFFFAOYAC	Xenobiotics	Food Component/Plant		2338343	HMDB0035514		3080590
N-oleoyltaurine	NAMED	52514-04-2	KOGRJTUIKPMZEJ-KTKRTIGZBU	Lipid	Endocannabinoid		4941625			6437033
linoleoylcarnitine (C18:2)*	NAMED	36816-10-1	MJLXQSQYKZWZCB-DQFWFXSYBW	Lipid	Fatty Acid Metabolism (Acyl Carnitine, Polyunsaturated)		4952667	HMDB0006469		6450015
isoleucylglycine	NAMED	868-28-0	UCGDDTHMMVWVMV-UHFFFAOYAU	Peptide	Dipeptide		303621	HMDB0028907		342532
leucylalanine	NAMED	7298-84-2	HSQGMTRYSIHDAC-UHFFFAOYAG	Peptide	Dipeptide		227625	HMDB0028922		81721
leucylglycine	NAMED	686-50-0	LESXFEZIFXFIQR-UHFFFAOYAD	Peptide	Dipeptide		71402	HMDB0028929		79070
N-palmitoyltaurine	NAMED	83982-06-3	LPDJCYFKKSLKRO-UHFFFAOYAM	Lipid	Endocannabinoid		14435932			14504290
N-stearoyltaurine	NAMED	63155-80-6	LMIJIHJZVURGQK-UHFFFAOYAS	Lipid	Endocannabinoid		147194			168274
2-O-methylascorbic acid	NAMED	17860-87-6	RMHBODZVODTFAH-UHFFFAOYAP	Cofactors and Vitamins	Ascorbate and Aldarate Metabolism		90149	HMDB0240294		54726398
carboxyethyl-GABA	NAMED	4386-03-2	SRGQUICKDUQCKO-UHFFFAOYAD	Amino Acid	Glutamate Metabolism		2474	HMDB0002201		2572
beta-citrylglutamate	NAMED	73590-26-8	GAQNUGISBQJMKO-UHFFFAOYAK	Amino Acid	Glutamate Metabolism		19992713		C20775	189741
rosuvastatin	NAMED	147098-20-2	BPRHUIZQVSMCRT-VEUZHWNKBK	Xenobiotics	Drug - Metabolic		393589	HMDB0015230	D01915	446157
trimethylamine N-oxide	NAMED	1184-78-7	UYPYRKYUKCHHIB-UHFFFAOYAU	Lipid	Phospholipid Metabolism		1113	HMDB0000925	C01104	1145
N6-methyllysine	NAMED	1188-07-4	PQNASZJZHFPQLE-LURJTMIEBL	Amino Acid	Lysine Metabolism		144469	HMDB0002038	C02728	164795
dihydroferulate	NAMED	1135-23-5	BOLQJTPHPSDZHR-UHFFFAOYAM	Xenobiotics	Food Component/Plant		13701	HMDB0062121		14340
imidazole propionate	NAMED	1074-59-5	ZCKYOWGFRHAZIQ-UHFFFAOYAI	Amino Acid	Histidine Metabolism		63798	HMDB0002271		70630
clomipramine	NAMED	17321-77-6	GDLIGKIOYRNHDA-UHFFFAOYAD	Xenobiotics	Drug - Psychoactive		2699	HMDB0015372	C06918,DG00929,D07727	2801
paroxetine	NAMED	110429-49-8	AHOUBRCZNHFOSL-YOEHRIQHBL	Xenobiotics	Drug - Psychoactive		39888	HMDB0014853	C07415,D02362	43815
citalopram/escitalopram	NAMED	219861-08-2	WSEQXVZVJXJVFP-FQEVSTJZBT	Xenobiotics	Drug - Psychoactive		129277	HMDB0005028	D07913	146570
mianserine	NAMED	21535-47-7	UEQUQVLFIPOEMF-UHFFFAOYAO	Xenobiotics	Drug - Psychoactive		4040	HMDB0015620	D08216	4184
mirtazapine	NAMED	61337-67-5	RONZAEMNMFQXRA-UHFFFAOYAY	Xenobiotics	Drug - Psychoactive		4060	HMDB0014514	C07570	4205
pregnanediol-3-glucuronide	NAMED	1852-49-9	ZFFFJLDTCLJDHL-JQYCEVDMBA	Lipid	Progestin Steroids		110346	HMDB0010318		123796
(15:2)-anacardic acid	NAMED	11034-77-8	KAOMOVYHGLSFHQ-UTOQUPLUBC	Xenobiotics	Food Component/Plant		9998782	HMDB0033896		11824131
alliin	NAMED	556-27-4	XUHLIQGRKRUKPH-ITZCMCNPBT	Xenobiotics	Food Component/Plant		78760	HMDB0033592	C08265	87310
(15:0)-anacardic acid	NAMED	16611-84-0	ADFWQBGTDJIESE-UHFFFAOYAF	Xenobiotics	Food Component/Plant		146579	HMDB0033896	C10759	167551
valylglycine	NAMED	686-43-1	IOUPEELXVYPCPG-UHFFFAOYAB	Peptide	Dipeptide		120256	HMDB0029127		136487
prolylglycine	NAMED	2578-57-6	RNKSNIBMTUYWSH-YFKPBYRVBZ	Peptide	Dipeptide		4932143	HMDB0011178		6426709
N-palmitoylglycine	NAMED	2441-41-0	KVTFEOAKFFQCCX-UHFFFAOYAT	Lipid	Fatty Acid Metabolism (Acyl Glycine)		133100	HMDB0013034		151008
mannonate*	NAMED	642-99-9	RGHNJXZEOKUKBD-MBMOQRBOBN	Xenobiotics	Food Component/Plant		2496757			3246006
lanthionine	NAMED	3183-08-2	DWPCPZJAHOETAG-IMJSIDKUBX	Amino Acid	Methionine, Cysteine, SAM and Taurine Metabolism		88959			98504
2-stearoyl-GPE (18:0)*	NAMED		KIHAGWUUUHJRMS-JOCHJYFZBB	Lipid	Lysophospholipid		24769218	HMDB0011129		90658453,53480667
(R)-3-hydroxybutyrylcarnitine	NAMED			Lipid	Fatty Acid Metabolism (Acyl Carnitine, Hydroxy)			HMDB0013127		53481617
N-octanoylglycine	NAMED	14246-53-8	SAVLIIGUQOSOEP-UHFFFAOYAG	Lipid	Fatty Acid Metabolism (Acyl Glycine)		76040	HMDB0000832		84290
5-hydroxymethyl-2-furoic acid	NAMED	6338-41-6	PCSKKIUURRTAEM-UHFFFAOYAN	Amino Acid	Tyrosine Metabolism		72827	HMDB0002432	C20448	80642
doxylamine	NAMED	562-10-7	HCFDWZZGGLSKEP-UHFFFAOYAC	Xenobiotics	Drug - Respiratory		3050	HMDB0001936	D07878	3162
diltiazem	NAMED	33286-22-5	HSUGRBWQSSZJOP-RTWAWAEBBV	Xenobiotics	Drug - Cardiovascular		35850	HMDB0014487	D07845	39186
itraconazole	NAMED	84625-61-6	VHVPQPYKVGDNFY-ZPGVKDDIBW	Xenobiotics	Drug - Antibiotic		49927	HMDB0015298	D00350	3793
methylprednisolone	NAMED	83-43-2	VHRSUDSXCMQTMA-PJHHCJLFBP	Xenobiotics	Drug - Antiinflammatory, Immunosuppressant		6485	HMDB0015094	D00407	6741
verapamil	NAMED	152-11-4	SGTNSNPWRIOYBX-UHFFFAOYAY	Xenobiotics	Drug - Cardiovascular		2425	HMDB0013962	D02356,C07188,DG00329	2520
N-acetylcarnosine	NAMED	56353-15-2	BKAYIFDRRZZKNF-VIFPVBQEBE	Amino Acid	Histidine Metabolism		8079136	HMDB0012881		9903482
margaroylcarnitine (C17)*	NAMED	106182-29-0		Lipid	Fatty Acid Metabolism (Acyl Carnitine, Long Chain Saturated)		35015987	HMDB0006210		53477803
N-methyltaurine	NAMED	107-68-6	SUZRRICLUFMAQD-UHFFFAOYAV	Amino Acid	Methionine, Cysteine, SAM and Taurine Metabolism		7594			7882
histidine betaine (hercynine)*	NAMED	534-30-5	GPPYTCRVKHULJH-UHFFFAOYAG	Xenobiotics	Food Component/Plant		2340795	HMDB0029422		3083620
glycohyocholate	NAMED			Lipid	Secondary Bile Acid Metabolism			HMDB0000138		71361462
taurohyocholate*	NAMED			Lipid	Secondary Bile Acid Metabolism			HMDB0011637	C15516	11954195
retinal	NAMED		NCYCYZXNIZJOKI-OVSJKPMPBO	Cofactors and Vitamins	Vitamin A Metabolism		553582	HMDB0001358	C00376	638015
2-hydroxydecanoate	NAMED	5393-81-7	GHPVDCPCKSNJDR-UHFFFAOYAC	Lipid	Fatty Acid, Monohydroxy		20195	HMDB0094656		21488
3-methyl catechol sulfate (2)	NAMED			Xenobiotics	Benzoate Metabolism
4-methylcatechol sulfate	NAMED			Xenobiotics	Benzoate Metabolism			HMDB0240459		54104170
3-methyl catechol sulfate (1)	NAMED			Xenobiotics	Benzoate Metabolism					118431379
2-hydroxyibuprofen	NAMED	51146-55-5		Xenobiotics	Drug - Analgesics, Anesthetics			HMDB0060920		10443535
carboxyibuprofen	NAMED	15935-54-3	DIVLBIVDYADZPL-UHFFFAOYAN	Xenobiotics	Drug - Analgesics, Anesthetics		8619532	HMDB0060564		10444113
O-desmethylvenlafaxine	NAMED	300827-87-6		Xenobiotics	Drug - Psychoactive		111300	HMDB0015646	D07793	125017
zolpidem	NAMED	82626-48-0		Xenobiotics	Drug - Psychoactive			HMDB0005023	C07219	5732
ketopioglitazone	NAMED	146062-45-5		Xenobiotics	Drug - Metabolic					5201446
hydroxypioglitazone (M-IV)	NAMED	146062-44-4		Xenobiotics	Drug - Metabolic					4147757
3b-hydroxy-5-cholenoic acid	NAMED	5255-17-4	HIAJCGFYHIANNA-QIZZZRFXBQ	Lipid	Secondary Bile Acid Metabolism		83950	HMDB0000308		92997
guaiacol sulfate	NAMED		AQTYXAPIHMXAAV-UHFFFAOYAZ	Xenobiotics	Benzoate Metabolism		21078	HMDB0060013		22473
2-aminooctanoate	NAMED	644-90-6	AKVBCGQVQXPRLD-UHFFFAOYAX	Lipid	Fatty Acid, Amino		62727	HMDB0000991		69522
furosemide	NAMED	54-31-9	ZZUFCTLCJUWOSV-UHFFFAOYAU	Xenobiotics	Drug - Cardiovascular		3322	HMDB0001933	D00331	3440
gamma-CEHC glucuronide*	NAMED			Cofactors and Vitamins	Tocopherol Metabolism					121596235
dimethyl sulfone	NAMED	67-71-0	HHVIBTZHLRERCL-UHFFFAOYAG	Xenobiotics	Chemical		5978	HMDB0004983	C11142	6213
2-piperidinone	NAMED	675-20-7	XUWHAWMETYGRKB-UHFFFAOYAE	Xenobiotics	Food Component/Plant		12144	HMDB0011749		12665
N-acetyl-1-methylhistidine*	NAMED			Amino Acid	Histidine Metabolism			HMDB0240340		53859791
indolin-2-one	NAMED	59-48-3	JYGFTBXVXVMTGB-UHFFFAOYAF	Xenobiotics	Food Component/Plant		284794		C12312	321710
2-aminophenol sulfate	NAMED		VSTZVCJQGSLNLL-UHFFFAOYAM	Xenobiotics	Food Component/Plant		158022	HMDB0061116		181670
3-acetylphenol sulfate	NAMED		CGFRVKXGZRODPA-UHFFFAOYAL	Xenobiotics	Chemical		16230535
1-stearoyl-GPS (18:0)*	NAMED		ZPDQFUYPBVXUKS-KEKNWZKVBV	Lipid	Lysophospholipid		7826051	HMDB0061698		74819135
sphingomyelin (d18:1/14:0, d16:1/16:0)*	NAMED		KYICBZWZQPCUMO-PSALXKTOBW	Lipid	Sphingomyelins		9608732	HMDB0012097		11433862
sphingomyelin (d18:2/16:0, d18:1/16:1)*	NAMED			Lipid	Sphingomyelins			HMDB0240638,HMDB0240613
3-hydroxyadipate	NAMED		YVOMYDHIQVMMTA-UHFFFAOYAG	Lipid	Fatty Acid, Dicarboxylate		133894	HMDB0000345		151913
2-hydroxyphytanate*	NAMED	14721-68-7	CGKMKXBKVBXUGK-UHFFFAOYAY	Lipid	Fatty Acid, Branched		164249	HMDB0061666		189026
1-arachidonoyl-GPA (20:4)	NAMED	799268-65-8		Lipid	Lysophospholipid			HMDB0062312		42607498
6-oxopiperidine-2-carboxylate	NAMED	34622-39-4	FZXCPFJMYOQZCA-UHFFFAOYAC	Amino Acid	Lysine Metabolism		2282737	HMDB0061705		3014237
S-allylcysteine	NAMED	21593-77-1	ZFAHNWWNDFHPOH-UHFFFAOYAF	Xenobiotics	Food Component/Plant		88744	HMDB0034323		98280
allopurinol	NAMED	315-30-0	OFCNXPDARWKPPY-UHFFFAOYAL	Xenobiotics	Drug - Metabolic		2010	HMDB0014581	D00224	135401907
N-delta-acetylornithine	NAMED		SRXKAYJJGAAOBP-UHFFFAOYAF	Amino Acid	Urea cycle; Arginine and Proline Metabolism		8096135	HMDB0003357	C00437	9920500
acisoga	NAMED	106692-36-8	OAUYENAPBFTAQT-UHFFFAOYAN	Amino Acid	Polyamine Metabolism		114601	HMDB0061384		129397
2-aminoheptanoate	NAMED	1115-90-8	RDFMDVXONNIGBC-UHFFFAOYAG	Lipid	Fatty Acid, Amino		198338	HMDB0094649		227939
benzoylcarnitine*	NAMED	105450-08-6		Xenobiotics	Chemical		28689447	HMDB0240664
N-formylanthranilic acid	NAMED	3342-77-6	LLLPDUXGHXIXIW-UHFFFAOYAW	Amino Acid	Tryptophan Metabolism		91624	HMDB0004089	C05653	101399
N2,N5-diacetylornithine	NAMED	39825-23-5	XUYANFPPYJSBPU-UHFFFAOYAB	Amino Acid	Urea cycle; Arginine and Proline Metabolism		8573834	HMDB0240345		65977
1H-indole-7-acetic acid	NAMED	39689-63-9	KNSAWRXCIVESQC-UHFFFAOYAV	Xenobiotics	Bacterial/Fungal		13535457			18356439
3-methoxytyramine sulfate	NAMED		ORZHQEJEAKXCJA-UHFFFAOYAN	Amino Acid	Tyrosine Metabolism		21233674			54133459
methionine sulfone	NAMED	820-10-0	UCUNFLYVYCGDHP-UHFFFAOYAG	Amino Acid	Methionine, Cysteine, SAM and Taurine Metabolism		63154	HMDB0062174		69961
1-linolenoyl-GPC (18:3)*	NAMED			Lipid	Lysophospholipid			HMDB0010388	C04100
N-acetylalliin	NAMED			Xenobiotics	Food Component/Plant
1-(1-enyl-oleoyl)-GPE (P-18:1)*	NAMED			Lipid	Lysoplasmalogen
fructosyllysine	NAMED	21291-40-7	BFSYFTQDGRDJNV-QCNRFFRDBO	Amino Acid	Lysine Metabolism		110281	HMDB0034879		9839580
N-methylpipecolate	NAMED	41447-17-0	BPSLZWSRHTULGU-ZCFIWIBFBM	Xenobiotics	Bacterial/Fungal		9461516			11286529
O-sulfo-L-tyrosine	NAMED		CIQHWLTYGMYQQR-QMMMGPOBBK	Xenobiotics	Chemical		448617	HMDB0155722		514186
ferulic acid 4-sulfate	NAMED	86321-29-1	PZPATWACAAOHTJ-HWKANZROBD	Xenobiotics	Food Component/Plant		4878542	HMDB0029200		6305574
3-(3-hydroxyphenyl)propionate sulfate	NAMED	86321-32-6	IQWLPDPKVFZEOK-UHFFFAOYAQ	Xenobiotics	Benzoate Metabolism		162993	HMDB0094710		187488
5alpha-androstan-3alpha,17beta-diol 17-glucuronide	NAMED			Lipid	Androgenic Steroids
11-ketoetiocholanolone glucuronide	NAMED	17181-16-7		Lipid	Androgenic Steroids
etiocholanolone glucuronide	NAMED	3602-09-3		Lipid	Androgenic Steroids			HMDB0004484		270605
17alpha-hydroxypregnanolone glucuronide	NAMED			Lipid	Pregnenolone Steroids
N-acetyltaurine	NAMED		CXJAAWRLVGAKDV-UHFFFAOYAS	Amino Acid	Methionine, Cysteine, SAM and Taurine Metabolism		140553	HMDB0240253		159864
1-oleoyl-GPG (18:1)*	NAMED			Lipid	Lysophospholipid		34999689	HMDB0240602
1-palmitoyl-GPG (16:0)*	NAMED		BVJSKAUUFXBDOB-UHFFFAOYAJ	Lipid	Lysophospholipid		2548639	HMDB0240601		3300276
N-acetyl-S-allyl-L-cysteine	NAMED	23127-41-5	LKRAEHUDIUJBSF-ZETCQYMHBY	Xenobiotics	Food Component/Plant		134378	HMDB0240543		152467
9-hydroxystearate	NAMED	25498-28-6	RKHXDCVAPIMDMG-UHFFFAOYAA	Lipid	Fatty Acid, Monohydroxy		7844595	HMDB0061661		9570127
3-methylglutarylcarnitine (2)	NAMED		HFCPFJNSBPQJDP-UHFFFAOYAE	Amino Acid	Leucine, Isoleucine and Valine Metabolism		113619	HMDB0000552		128145
methyl glucopyranoside (alpha + beta)	NAMED			Xenobiotics	Food Component/Plant			HMDB0029965		445238,3036743,2108
o-hydroxyatorvastatin	NAMED	214217-86-4	CZBPKFICAYVHHM-JWQCQUIFBR	Xenobiotics	Drug - Metabolic		7983984			9808225
o-hydroxyatorvastatin lactone	NAMED		MNECBMZJZFGTIK-UHFFFAOYAY	Xenobiotics	Drug - Metabolic		14271541			10650434
atorvastatin lactone	NAMED	125995-03-1	OUCSEDFVYPBLLF-KAYWLYCHBO	Xenobiotics	Drug - Metabolic		4983494			6483036
2-keto-3-deoxy-gluconate	NAMED	17510-99-5	WPAMZTWLKIDIOP-WVZVXSGGBW	Xenobiotics	Food Component/Plant		141630	HMDB0001353	C00204	161227
2-propyl-4-pentenoate (4-ene-valproate)	NAMED	1575-72-0	UMYDNZXEHYSVFY-UHFFFAOYAS	Xenobiotics	Drug - Neurological		94669			104896
alpha-CEHC sulfate	NAMED			Cofactors and Vitamins	Tocopherol Metabolism
sphingomyelin (d18:2/14:0, d18:1/14:1)*	NAMED			Lipid	Sphingomyelins			HMDB0240637,HMDB0240612
sphingomyelin (d18:1/24:1, d18:2/24:0)*	NAMED	94359-13-4	WKZHECFHXLTOLJ-QYKFWSDSBN	Lipid	Sphingomyelins		24846874	HMDB0012107		44260126
octadecenedioylcarnitine (C18:1-DC)*	NAMED	251981-06-3	CYPBWZKNUDFJJE-PLNGDYQABU	Lipid	Fatty Acid Metabolism (Acyl Carnitine, Dicarboxylate)		28639201
octadecanedioylcarnitine (C18-DC)*	NAMED	123233-50-1	ULCCGBCYWCYNIC-UHFFFAOYAW	Lipid	Fatty Acid Metabolism (Acyl Carnitine, Dicarboxylate)		28639203
N,O-didesmethylvenlafaxine glucuronide	NAMED	1021933-99-2		Xenobiotics	Drug - Psychoactive			HMDB0061167		71316036
5alpha-androstan-3alpha,17beta-diol monosulfate (2)	NAMED			Lipid	Androgenic Steroids					121596225
myristoleoylcarnitine (C14:1)*	NAMED	889848-55-9		Lipid	Fatty Acid Metabolism (Acyl Carnitine, Monounsaturated)		34999520	HMDB0240588		129691961
N-formylphenylalanine	NAMED	13200-85-6	NSTPXGARCQOSAU-VIFPVBQEBQ	Amino Acid	Tyrosine Metabolism		663938	HMDB0240317		759256,7064571
4-hydroxychlorothalonil	NAMED	28343-61-5	MDQKYGOECVSPIW-UHFFFAOYAI	Xenobiotics	Chemical		31530	HMDB0240624		34217
isoeugenol sulfate	NAMED			Xenobiotics	Food Component/Plant		157181			122198202
tyramine O-sulfate	NAMED	30223-92-8	DYDUXGMDSXJQFT-UHFFFAOYAH	Amino Acid	Tyrosine Metabolism		134849	HMDB0006409		153005
3-hydroxypyridine sulfate	NAMED	1955-23-3		Xenobiotics	Chemical		16232314
m-tyramine sulfate	NAMED	175727-14-7		Amino Acid	Tyrosine Metabolism
4-methylguaiacol sulfate	NAMED	756760-43-7		Xenobiotics	Benzoate Metabolism
maltol sulfate	NAMED			Xenobiotics	Food Component/Plant
phenylacetylcarnitine	NAMED	287108-21-8		Peptide	Acetylated Peptides					101724840
arabonate/xylonate	NAMED			Carbohydrate	Pentose Metabolism			HMDB0000539	C00502,C05411	122045,6602431
methyl-4-hydroxybenzoate sulfate	NAMED			Xenobiotics	Benzoate Metabolism			HMDB0041646		10657183
1-dihomo-linolenylglycerol (20:3)	NAMED			Lipid	Monoacylglycerol			HMDB0011577
vanillic alcohol sulfate	NAMED	754920-02-0		Amino Acid	Tyrosine Metabolism			HMDB0041788
4-vinylguaiacol sulfate	NAMED			Xenobiotics	Food Component/Plant			HMDB0127980		53803570
vanillactate	NAMED	2475-56-1	SVYIZYRTOYHQRE-UHFFFAOYAV	Amino Acid	Tyrosine Metabolism		141152	HMDB0000913		160637
eugenol sulfate	NAMED	95480-60-7	XWAZTQUZONPJEW-UHFFFAOYAI	Xenobiotics	Food Component/Plant		157181	HMDB0135245		180632
pregnanolone/allopregnanolone sulfate	NAMED			Lipid	Progestin Steroids			HMDB0240591,HMDB0062782	C05480	31402,129699967
chlorthalidone	NAMED	77-36-1	JIVPVXMEBJLZRO-UHFFFAOYAN	Xenobiotics	Drug - Cardiovascular		2631	HMDB0014455	D00272	2732
2-methoxyresorcinol sulfate	NAMED	1446269-78-8		Xenobiotics	Chemical
candesartan	NAMED	139481-59-7	HTQMVQVXFRQIKW-UHFFFAOYAS	Xenobiotics	Drug - Cardiovascular		2445	HMDB0014934	C07468	2541
2-acetamidophenol sulfate	NAMED	40712-60-5	JCVGTUVGDOWZJE-UHFFFAOYAS	Xenobiotics	Food Component/Plant		158023			181671
p-cresol glucuronide*	NAMED	17680-99-8	JPAUCQAJHLSMQW-XPORZQOIBX	Amino Acid	Tyrosine Metabolism		135751	HMDB0011686		154035
acesulfame	NAMED	55589-62-3		Xenobiotics	Food Component/Plant		33607	HMDB0033585		36573
valsartan	NAMED	137862-53-4	ACWBQPMHZXGDFX-UHFFFAOYAP	Xenobiotics	Drug - Cardiovascular		5448	HMDB0014323		60846
perindopril	NAMED	82834-16-0	IPVQLZZIHOAWMC-QXKUPLGCBD	Xenobiotics	Drug - Cardiovascular		96956	HMDB0014928	C07706	107807
olmesartan	NAMED	144689-24-7	VTRAEEWXHOVJFV-UHFFFAOYAY	Xenobiotics	Drug - Cardiovascular		139674	HMDB0014420	D05246	158781
syringol sulfate	NAMED	52904-67-3		Xenobiotics	Food Component/Plant
6-hydroxyindole sulfate	NAMED			Xenobiotics	Chemical			HMDB0000682		122198196
4-methoxyphenol sulfate	NAMED	3233-60-1		Amino Acid	Tyrosine Metabolism
propyl 4-hydroxybenzoate sulfate	NAMED	162338-10-5		Xenobiotics	Benzoate Metabolism		48063224	HMDB0135261		131838881
umbelliferone sulfate	NAMED	69526-88-1	LJOOSFYJELZGMR-UHFFFAOYAS	Xenobiotics	Food Component/Plant		114800	HMDB0240565		129659
sphingomyelin (d18:1/20:0, d16:1/22:0)*	NAMED		AADLTHQNYQJHQV-SVLGDMRNBJ	Lipid	Sphingomyelins		23113477	HMDB0012102		44260124
sphingomyelin (d18:1/20:1, d18:2/20:0)*	NAMED	222403-67-0		Lipid	Sphingomyelins			HMDB0240610,HMDB0240632
sphingomyelin (d18:1/20:2, d18:2/20:1, d16:1/22:2)*	NAMED			Lipid	Sphingomyelins
behenoyl sphingomyelin (d18:1/22:0)*	NAMED			Lipid	Sphingomyelins		24846873	HMDB0012103		44260125
sphingomyelin (d18:1/22:1, d18:2/22:0, d16:1/24:1)*	NAMED		VBFKEZGCUWHGSK-ADSSWVSQBB	Lipid	Sphingomyelins		29368329	HMDB0012104
sphingomyelin (d18:1/22:2, d18:2/22:1, d16:1/24:2)*	NAMED			Lipid	Sphingomyelins			HMDB0240670,HMDB0240672,HMDB0240669
lignoceroyl sphingomyelin (d18:1/24:0)	NAMED	60037-60-7	QEDPUVGSSDPBMD-XTAIVQBEBF	Lipid	Sphingomyelins		24846875	HMDB0011697
sphingomyelin (d17:1/16:0, d18:1/15:0, d16:1/17:0)*	NAMED	121999-58-4	LQINJRUGTUOHGS-YPDYIYJKBT	Lipid	Sphingomyelins		28532779	HMDB0240617,HMDB0240608
dopamine 4-sulfate	NAMED		DEKNNWJXAQTLFA-UHFFFAOYAD	Amino Acid	Tyrosine Metabolism		110461	HMDB0004148	C13691	68517194
dopamine 3-O-sulfate	NAMED		NZKRYJGNYPYXJZ-UHFFFAOYAU	Amino Acid	Tyrosine Metabolism		108936	HMDB0006275	C13690	122136
daidzein sulfate (1)	NAMED			Xenobiotics	Food Component/Plant					12114465
daidzein sulfate (2)	NAMED			Xenobiotics	Food Component/Plant					12114465
3-hydroxyhexanoate	NAMED	10191-24-9	HPMGFDVTYHWBAG-UHFFFAOYAJ	Lipid	Fatty Acid, Monohydroxy		133518	HMDB0061652,HMDB0010718		151492
N-carbamoylalanine	NAMED	77340-50-2	LUSWEUMSEVLFEQ-UHFFFAOYAR	Amino Acid	Alanine and Aspartate Metabolism		377278			426409
3beta-hydroxy-5-cholestenoate	NAMED	6561-58-6		Lipid	Sterol			HMDB0012453	C17333	165511
1,2,3-benzenetriol sulfate (2)	NAMED			Xenobiotics	Chemical			HMDB0060018,HMDB0060016		92013662,54110629
3-methoxycatechol sulfate (1)	NAMED			Xenobiotics	Benzoate Metabolism					129892430
3-methoxycatechol sulfate (2)	NAMED			Xenobiotics	Benzoate Metabolism
N-acetylkynurenine (2)	NAMED			Amino Acid	Tryptophan Metabolism			HMDB0240342		73817779
C-glycosyltryptophan	NAMED	180509-18-6	CPXSBHKDEPPWIX-RAYCSJGIBM	Amino Acid	Tryptophan Metabolism		9157171	HMDB0240296		10981970
tramadol	NAMED	27203-92-5	TVYLLZQTGLZFBW-ZBFHGGJFBS	Xenobiotics	Drug - Analgesics, Anesthetics		31105	HMDB0014339	C07153	33741
O-desmethyltramadol	NAMED	73986-53-5		Xenobiotics	Drug - Analgesics, Anesthetics		115703	HMDB0060997		9838803
O-desmethyltramadol glucuronide	NAMED	383891-39-2	DSBGQRZOJXSECT-VFUSOVNCBT	Xenobiotics	Drug - Analgesics, Anesthetics		28467711	HMDB0060856		29919005
N-desmethyl tramadol	NAMED	147762-57-0		Xenobiotics	Drug - Analgesics, Anesthetics		8530152	HMDB0061007		12149038
alpha-hydroxymetoprolol	NAMED	56392-16-6	OFRYBPCSEMMZHR-UHFFFAOYAO	Xenobiotics	Drug - Cardiovascular		102899	HMDB0060994		114962
arabitol/xylitol	NAMED			Carbohydrate	Pentose Metabolism			HMDB0001851,HMDB0000568,HMDB0002917	C00379,C00542,C01904	94154,6912
N-acetylglucosamine/N-acetylgalactosamine	NAMED			Carbohydrate	Aminosugar Metabolism			HMDB0000212,HMDB0000215	C01074	439174,84265
citraconate/glutaconate	NAMED			Energy	TCA Cycle			HMDB0000634,HMDB0000620	C02226,C02214	5280498,643798
adipoylcarnitine (C6-DC)	NAMED		BSVHAXJKBCWVDA-UHFFFAOYAF	Lipid	Fatty Acid Metabolism (Acyl Carnitine, Dicarboxylate)		28540385	HMDB0061677		71296139
4-hydroxyphenylacetoylcarnitine	NAMED			Amino Acid	Tyrosine Metabolism
nonanoylcarnitine (C9)	NAMED		MPSPNFAQQQMFLK-UHFFFAOYAZ	Lipid	Fatty Acid Metabolism (Acyl Carnitine, Medium Chain)		28533402	HMDB0013288		91825642
glycocholate sulfate	NAMED			Lipid	Primary Bile Acid Metabolism
glycochenodeoxycholate 3-sulfate	NAMED			Lipid	Primary Bile Acid Metabolism			HMDB0002409,HMDB0002496,HMDB0002497		21116917,21125002,11954205
glycodeoxycholate 3-sulfate	NAMED			Lipid	Secondary Bile Acid Metabolism					101602538
taurodeoxycholic acid 3-sulfate	NAMED			Lipid	Secondary Bile Acid Metabolism
phenol glucuronide	NAMED	17685-05-1	WVHAUDNUGBNUDZ-GOVZDWNOBK	Amino Acid	Tyrosine Metabolism		78692	HMDB0060014		87235
linoleoyl ethanolamide	NAMED	68171-52-8	KQXDGUVSAAQARU-HZJYTTRNBB	Lipid	Endocannabinoid		4446566	HMDB0012252		5283446
1,2-dilinoleoyl-GPC (18:2/18:2)	NAMED	998-06-1	FVXDQWZBHIXIEJ-LNDKUQBDBA	Lipid	Phosphatidylcholine (PC)		4450312	HMDB0008138		5288075
1-stearoyl-2-oleoyl-GPC (18:0/18:1)	NAMED	56421-10-4	ATHVAWFAEPLPPQ-VRDBWYNSBX	Lipid	Phosphatidylcholine (PC)		24766704	HMDB0008038		24778825
1-palmitoyl-2-arachidonoyl-GPC (16:0/20:4n6)	NAMED	35418-58-7	IIZPXYDJLKNOIY-JXPKJXOSBS	Lipid	Phosphatidylcholine (PC)		8923140	HMDB0007982	C05208	10747814
1-palmitoyl-2-docosahexaenoyl-GPC (16:0/22:6)	NAMED	59403-54-2	IESVDEZGAHUQJU-ZLBXKVHBBA	Lipid	Phosphatidylcholine (PC)		4946007	HMDB0007991		6441886
1-stearoyl-2-docosahexaenoyl-GPC (18:0/22:6)	NAMED	59403-52-0		Lipid	Phosphatidylcholine (PC)			HMDB0008057		24778876
1-(1-enyl-stearoyl)-2-oleoyl-GPE (P-18:0/18:1)	NAMED	144371-68-6	XVYPOHCSLJZFED-QZEVRULJBC	Lipid	Plasmalogen		24769260	HMDB0011375		42607457
sphingomyelin (d18:1/17:0, d17:1/18:0, d19:1/16:0)	NAMED	121999-64-2		Lipid	Sphingomyelins			HMDB0240620,HMDB0240609,HMDB0240622		46891763
1-palmitoyl-2-stearoyl-GPC (16:0/18:0)	NAMED	59403-51-9	PZNPLUBHRSSFHT-RRHRGVEJBV	Lipid	Phosphatidylcholine (PC)		24766643	HMDB0007970	C03889	24778686
2-hydroxybutyrate/2-hydroxyisobutyrate	NAMED			Amino Acid	Glutathione Metabolism			HMDB0000729,HMDB00008	C21297,C05984	440864,4277439
oleate/vaccenate (18:1)	NAMED			Lipid	Long Chain Monounsaturated Fatty Acid			HMDB0003231,HMDB0000573,HMDB0240219,HMDB0000207	C21944,C08367,C01712,C00712	5282761,637517,5281127,445639
3-hydroxystearate	NAMED	45261-96-9	POMQYTSPMKEQNB-UHFFFAOYAI	Lipid	Fatty Acid, Monohydroxy		4446034	HMDB10737		5282907
2-hydroxylaurate	NAMED	2984-55-6	YDZIJQXINJLRLL-UHFFFAOYAT	Lipid	Fatty Acid, Monohydroxy		88259			97783
pregabalin	NAMED	148553-50-8	AYXYPKUFHZROOJ-UHFFFAOYAW	Xenobiotics	Drug - Neurological		3902475	HMDB0014375		5486971
nebivolol	NAMED	99200-09-6	KOHIRBRYDXPAMZ-UHFFFAOYAH	Xenobiotics	Drug - Cardiovascular		64421	HMDB0015594	D05127	71301
rivaroxaban	NAMED	366789-02-8	KGFYHTZWPPHNLQ-UHFFFAOYAK	Xenobiotics	Drug - Cardiovascular		4938307			9875401
1-palmitoleoylglycerol (16:1)*	NAMED			Lipid	Monoacylglycerol			HMDB0011565
palmitoyl dihydrosphingomyelin (d18:0/16:0)*	NAMED		QHZIGNLCLJPLCU-QPPIDDCLBH	Lipid	Dihydrosphingomyelins		8115586	HMDB0010168		9939965
tricosanoyl sphingomyelin (d18:1/23:0)*	NAMED			Lipid	Sphingomyelins			HMDB0012105
sphingomyelin (d18:2/23:0, d18:1/23:1, d17:1/24:1)*	NAMED			Lipid	Sphingomyelins			HMDB0240634,HMDB0011696,HMDB0240614		134757653
sphingomyelin (d18:2/24:1, d18:1/24:2)*	NAMED			Lipid	Sphingomyelins			HMDB0240636,HMDB0240615		85336023
diclofenac	NAMED	15307-86-5		Xenobiotics	Drug - Analgesics, Anesthetics			HMDB0014724	D07816,DG00441,C01690	3033
amoxicillin	NAMED	26787-78-0	LSQZJLSUYDQPKJ-UHFFFAOYAC	Xenobiotics	Drug - Antibiotic		2086	HMDB0015193	DG00520,C06827,D00229	33613
azithromycin	NAMED	83905-01-5	MQTOSJVFKKJCRP-UHFFFAOYAK	Xenobiotics	Drug - Antibiotic		2182	HMDB0014352	DG00606,D06390,C06838	447043
sitagliptin	NAMED	486460-32-6	MFFMDFFZMYYVKS-UHFFFAOYAG	Xenobiotics	Drug - Metabolic		9481667	HMDB0015390	DG00118,D08516	4369359
sildenafil	NAMED	139755-83-2	BNRNXUUZRGQAQC-UHFFFAOYAM	Xenobiotics	Drug - Cardiovascular		5023	HMDB0005039	C07259	5212
solifenacin	NAMED	180468-39-7	FBOUYBDGKBSUES-UHFFFAOYAW	Xenobiotics	Drug - Other		8060993			154059
tadalafil	NAMED	171596-29-5	WOXKDUGGOYFFRN-UHFFFAOYAB	Xenobiotics	Drug - Cardiovascular		3875386	HMDB0014958		110635
1-stearoyl-2-linoleoyl-GPE (18:0/18:2)*	NAMED		YDTWOEYVDRKKCR-KNERPIHHBL	Lipid	Phosphatidylethanolamine (PE)		7825699	HMDB0008994		9546749
1-stearoyl-2-arachidonoyl-GPE (18:0/20:4)	NAMED		ANRKEHNWXKCXDB-BHFWLYLHBY	Lipid	Phosphatidylethanolamine (PE)		4451158	HMDB0009003	C05210	5289133
1-stearoyl-2-linoleoyl-GPC (18:0/18:2)*	NAMED			Lipid	Phosphatidylcholine (PC)			HMDB0008039		6441487
1-palmitoyl-2-palmitoleoyl-GPC (16:0/16:1)*	NAMED			Lipid	Phosphatidylcholine (PC)			HMDB0007969		6443788
1-palmitoyl-2-dihomo-linolenoyl-GPC (16:0/20:3n3 or 6)*	NAMED			Lipid	Phosphatidylcholine (PC)
1-palmitoyl-2-arachidonoyl-GPE (16:0/20:4)*	NAMED		DRIVXEVMDWCWLI-CAQMIEAIBF	Lipid	Phosphatidylethanolamine (PE)		7825750	HMDB0005323	C05210	9546800
1-palmitoyl-2-docosahexaenoyl-GPE (16:0/22:6)*	NAMED		MPWUZHVZZKSTPV-MADBQMNMBW	Lipid	Phosphatidylethanolamine (PE)		7825749	HMDB0008946		9546799
1-stearoyl-2-docosahexaenoyl-GPE (18:0/22:6)*	NAMED		XYYHNDVKALDFHQ-OXHZBIAZBI	Lipid	Phosphatidylethanolamine (PE)		7825748	HMDB0009012		9546798
1-palmitoyl-2-arachidonoyl-GPI (16:0/20:4)*	NAMED		KIQYUSYSJTUGFZ-GWAZTMTOBN	Lipid	Phosphatidylinositol (PI)		24767674	HMDB0009789
1-stearoyl-2-linoleoyl-GPI (18:0/18:2)	NAMED		KZVRAFHIKMDULK-PDPKURFXBD	Lipid	Phosphatidylinositol (PI)		24767694	HMDB0009809
gamma-tocopherol/beta-tocopherol	NAMED			Cofactors and Vitamins	Tocopherol Metabolism			HMDB0006335,HMDB0001492	C14152,C02483
1-(1-enyl-stearoyl)-2-arachidonoyl-GPE (P-18:0/20:4)*	NAMED		URPXXNCTXCOATD-FXMFQVEGBH	Lipid	Plasmalogen		7826008	HMDB0005779		9547058
1-(1-enyl-palmitoyl)-2-arachidonoyl-GPE (P-16:0/20:4)*	NAMED		UUYSKERSKRMYME-MAIXUNBTBG	Lipid	Plasmalogen		24769238	HMDB0011352		52925126
1-(1-enyl-palmitoyl)-2-oleoyl-GPE (P-16:0/18:1)*	NAMED		ZVVYJAAMWXATNY-PRWZWGSOBE	Lipid	Plasmalogen		24769228	HMDB0011342		52925128
1-(1-enyl-palmitoyl)-2-oleoyl-GPC (P-16:0/18:1)*	NAMED			Lipid	Plasmalogen			HMDB0007996		34779384
1-(1-enyl-palmitoyl)-2-linoleoyl-GPC (P-16:0/18:2)*	NAMED		QLEHHUPUHJPURI-PWYDUFMYBJ	Lipid	Plasmalogen		24767486	HMDB0011211		24779386
1-(1-enyl-palmitoyl)-2-arachidonoyl-GPC (P-16:0/20:4)*	NAMED		IOYKZPNDXIIXLN-LOQSCQKMBD	Lipid	Plasmalogen		24767495	HMDB0011220
sphingomyelin (d18:1/21:0, d17:1/22:0, d16:1/23:0)*	NAMED			Lipid	Sphingomyelins			HMDB0240619,HMDB0240611,HMDB0240621
behenoyl dihydrosphingomyelin (d18:0/22:0)*	NAMED		FONAXCRWZQFJHY-JCGOJSMZBF	Lipid	Dihydrosphingomyelins		24846880	HMDB0012091		44260132
sphingomyelin (d18:0/18:0, d19:0/17:0)*	NAMED			Lipid	Dihydrosphingomyelins		24846878	HMDB0012087		44260130
N-palmitoyl-sphinganine (d18:0/16:0)	NAMED	5966-29-0	GCGTXOVNNFGTPQ-JHOUSYSJBP	Lipid	Dihydroceramides		4446685	HMDB11760		5283572
lactosyl-N-palmitoyl-sphingosine (d18:1/16:0)	NAMED	4201-62-1		Lipid	Lactosylceramides (LCER)			HMDB0006750		53477895
cetirizine	NAMED	83881-51-0	ZKLPARSLTMPFCP-UHFFFAOYAC	Xenobiotics	Drug - Respiratory		2577	HMDB0005032	C07778	2678
myristoyl dihydrosphingomyelin (d18:0/14:0)*	NAMED			Lipid	Dihydrosphingomyelins		24846886	HMDB0012085		44260138
5-hydroxyindole sulfate	NAMED			Amino Acid	Tryptophan Metabolism
7-hydroxyindole sulfate	NAMED			Amino Acid	Tryptophan Metabolism
palmitoyl-linoleoyl-glycerol (16:0/18:2) [1]*	NAMED		SVXWJFFKLMLOHO-YAIZGCQRBM	Lipid	Diacylglycerol		7822645	HMDB0007103		9543695
palmitoyl-linoleoyl-glycerol (16:0/18:2) [2]*	NAMED			Lipid	Diacylglycerol			HMDB0007103		131801744
1-palmitoyl-2-oleoyl-GPI (16:0/18:1)*	NAMED			Lipid	Phosphatidylinositol (PI)		24767668	HMDB0009783		71296232
1-(1-enyl-palmitoyl)-2-linoleoyl-GPE (P-16:0/18:2)*	NAMED			Lipid	Plasmalogen		24769229	HMDB0011343		52925127
1-palmitoleoyl-2-linoleoyl-GPC (16:1/18:2)*	NAMED			Lipid	Phosphatidylcholine (PC)		24766675	HMDB0008006		24778768
1-oleoyl-2-linoleoyl-GPE (18:1/18:2)*	NAMED			Lipid	Phosphatidylethanolamine (PE)		7825703	HMDB0005349		9546753
1-linoleoyl-GPA (18:2)*	NAMED			Lipid	Lysophospholipid		24766514	HMDB0007856
1-oleoyl-2-docosahexaenoyl-GPC (18:1/22:6)*	NAMED			Lipid	Phosphatidylcholine (PC)		24766785	HMDB0008123		24778955
1-linoleoyl-2-arachidonoyl-GPC (18:2/20:4n6)*	NAMED			Lipid	Phosphatidylcholine (PC)		24766809	HMDB0008147	C05208	24778979
1-myristoyl-2-arachidonoyl-GPC (14:0/20:4)*	NAMED			Lipid	Phosphatidylcholine (PC)		24766559	HMDB0007883		24778634
1-(1-enyl-palmitoyl)-2-palmitoleoyl-GPC (P-16:0/16:1)*	NAMED			Lipid	Plasmalogen		24767482	HMDB0011207		52923882
1-(1-enyl-palmitoyl)-2-palmitoyl-GPC (P-16:0/16:0)*	NAMED			Lipid	Plasmalogen		9322076	HMDB0011206		11146967
1-stearoyl-2-oleoyl-GPI (18:0/18:1)*	NAMED			Lipid	Phosphatidylinositol (PI)			HMDB0240667
1,2-dipalmitoyl-GPE (16:0/16:0)*	NAMED			Lipid	Phosphatidylethanolamine (PE)		393103	HMDB0008923		445468
1-palmitoyl-2-stearoyl-GPE (16:0/18:0)*	NAMED			Lipid	Phosphatidylethanolamine (PE)		4484107	HMDB08925		5326793
1,2-dilinoleoyl-GPE (18:2/18:2)*	NAMED			Lipid	Phosphatidylethanolamine (PE)		7825762	HMDB0009093		9546812
1-oleoyl-2-arachidonoyl-GPE (18:1/20:4)*	NAMED			Lipid	Phosphatidylethanolamine (PE)		24768534	HMDB0009069		348281223
1-oleoyl-2-docosahexaenoyl-GPE (18:1/22:6)*	NAMED			Lipid	Phosphatidylethanolamine (PE)		24768542	HMDB0009078		52922113
1-linoleoyl-2-arachidonoyl-GPE (18:2/20:4)*	NAMED			Lipid	Phosphatidylethanolamine (PE)		24768565	HMDB0009102		348279332
1-(1-enyl-stearoyl)-2-linoleoyl-GPE (P-18:0/18:2)*	NAMED			Lipid	Plasmalogen		24769261	HMDB0011376
1-linoleoyl-GPG (18:2)*	NAMED			Lipid	Lysophospholipid			HMDB0240600
thioproline	NAMED	34592-47-4	DZLNHFMRPBPULJ-VKHMYHEABX	Xenobiotics	Chemical		84120	HMDB0062164		93176
palmitoylcholine	NAMED			Lipid	Fatty Acid Metabolism (Acyl Choline)		133731	HMDB0240592		151731
isocitric lactone	NAMED	4702-32-3	UKZDIMBDWHZXOK-UHFFFAOYAE	Energy	TCA Cycle		88729			98259
2-methylserine	NAMED		CDUUKBXTEOFITR-UHFFFAOYAW	Amino Acid	Glycine, Serine and Threonine Metabolism		85112		C02115	94309
prednisolone	NAMED		OIGNJSKKLXVSLS-VWUMJDOOBF	Xenobiotics	Drug - Antiinflammatory, Immunosuppressant		5552	HMDB0014998	D00472,C07369	5755
mycophenolic acid	NAMED	24280-93-1	HPNSFSBZBAHARI-RUDMXATFBM	Xenobiotics	Drug - Antiinflammatory, Immunosuppressant		393865	HMDB0015159	C20380	446541
mycophenolic acid glucuronide	NAMED		BYFGTSAYQQIUCN-HGIHDBQLBV	Xenobiotics	Drug - Antiinflammatory, Immunosuppressant		4946725	HMDB0060634		6442661
glycocholate glucuronide (1)	NAMED			Lipid	Primary Bile Acid Metabolism					44263357
glycochenodeoxycholate glucuronide (1)	NAMED			Lipid	Primary Bile Acid Metabolism			HMDB0002579		44263370
glycodeoxycholate glucuronide (1)	NAMED			Lipid	Secondary Bile Acid Metabolism
(S)-3-hydroxybutyrylcarnitine	NAMED			Lipid	Fatty Acid Metabolism (Acyl Carnitine, Hydroxy)			HMDB0013127		71464477
glycosyl-N-palmitoyl-sphingosine (d18:1/16:0)	NAMED			Lipid	Hexosylceramides (HCER)
methylsuccinoylcarnitine	NAMED			Amino Acid	Leucine, Isoleucine and Valine Metabolism
catechol glucuronide	NAMED			Amino Acid	Tyrosine Metabolism			HMDB0240490		75124209
furaneol sulfate	NAMED			Xenobiotics	Food Component/Plant					59815364
ascorbic acid 2-sulfate	NAMED		SKKZOYBAANIUOV-ZAFYKAAXBH	Cofactors and Vitamins	Ascorbate and Aldarate Metabolism		77998	HMDB0060649		54676864
oleoylcholine	NAMED			Lipid	Fatty Acid Metabolism (Acyl Choline)			HMDB0240596		59040790
arachidonoylcholine	NAMED			Lipid	Fatty Acid Metabolism (Acyl Choline)			HMDB0240583		122198216
docosahexaenoylcholine	NAMED			Lipid	Fatty Acid Metabolism (Acyl Choline)			HMDB0240647
palmitoloelycholine	NAMED			Lipid	Fatty Acid Metabolism (Acyl Choline)			HMDB0013208
dihomo-linolenoyl-choline	NAMED			Lipid	Fatty Acid Metabolism (Acyl Choline)			HMDB0240646
eicosapentaenoylcholine	NAMED			Lipid	Fatty Acid Metabolism (Acyl Choline)
caffeic acid sulfate	NAMED		SNVAIAITQIIEMQ-DUXPYHPUBQ	Xenobiotics	Food Component/Plant		30777608	HMDB0041708		21668705
1-linoleoyl-2-linolenoyl-GPC (18:2/18:3)*	NAMED			Lipid	Phosphatidylcholine (PC)		24766802	HMDB0008141		52922731
1-palmitoleoyl-2-linolenoyl-GPC (16:1/18:3)*	NAMED			Lipid	Phosphatidylcholine (PC)		24766677	HMDB0008008		52922452
lamotrigine	NAMED		PYZRQGJRPPTADH-UHFFFAOYAN	Xenobiotics	Drug - Neurological		3741	HMDB0014695	D00354	3878
hexadecadienoate (16:2n6)	NAMED	28290-73-5	WPJGPAAPSBVXNU-HZJYTTRNBL	Lipid	Long Chain Polyunsaturated Fatty Acid (n3 and n6)		13628094	HMDB0000477		13932172
palmitoleoylcarnitine (C16:1)*	NAMED		JFAGPSOZZSTLRF-KHPPLWFEBO	Lipid	Fatty Acid Metabolism (Acyl Carnitine, Monounsaturated)		28639183	HMDB0013207		71464547
pimeloylcarnitine/3-methyladipoylcarnitine (C7-DC)	NAMED			Lipid	Fatty Acid Metabolism (Acyl Carnitine, Dicarboxylate)
4-acetamidobenzoate	NAMED	556-08-1	QCXJEYYXVJIFCE-UHFFFAOYAT	Xenobiotics	Chemical		18177		D03836	6918889
3-methylglutarate/2-methylglutarate	NAMED			Lipid	Fatty Acid, Dicarboxylate			HMDB0000422,HMDB0000752		12284,12046
4-hydroxyphenylacetylglutamine	NAMED			Peptide	Acetylated Peptides
2,3-dihydroxy-2-methylbutyrate	NAMED	14868-24-7	AOWPAWLEXIYETE-UHFFFAOYAH	Amino Acid	Leucine, Isoleucine and Valine Metabolism		266858	HMDB0029576		301941
2'-O-methylcytidine	NAMED	2140-72-9	RFCQJGFZUQFYRF-ZOQUXTDFBZ	Nucleotide	Pyrimidine Metabolism, Cytidine containing		133067			150971
2'-O-methyluridine	NAMED	2140-76-3	SXUXMRMBWZCMEN-ZOQUXTDFBL	Nucleotide	Pyrimidine Metabolism, Uracil containing		92343	HMDB0240328		102212
naringenin 7-glucuronide	NAMED			Xenobiotics	Food Component/Plant
gamma-glutamyl-alpha-lysine	NAMED		LNLLNTMHVMIMOG-YUMQZZPRBS	Peptide	Gamma-glutamyl Amino Acid		58747			65254
palmitoyl-oleoyl-glycerol (16:0/18:1) [1]*	NAMED			Lipid	Diacylglycerol			HMDB0007102	C13861	5282283
palmitoyl-oleoyl-glycerol (16:0/18:1) [2]*	NAMED			Lipid	Diacylglycerol			HMDB0007102	C13861	5282283
oleoyl-oleoyl-glycerol (18:1/18:1) [1]*	NAMED			Lipid	Diacylglycerol			HMDB0007218		9543716
oleoyl-oleoyl-glycerol (18:1/18:1) [2]*	NAMED			Lipid	Diacylglycerol			HMDB0007218		9543716
linoleoyl-arachidonoyl-glycerol (18:2/20:4) [1]*	NAMED			Lipid	Diacylglycerol			HMDB0007257		9543796
linoleoyl-arachidonoyl-glycerol (18:2/20:4) [2]*	NAMED			Lipid	Diacylglycerol			HMDB0007257		9543796
palmitoyl-arachidonoyl-glycerol (16:0/20:4) [1]*	NAMED			Lipid	Diacylglycerol			HMDB0007112		9543736
palmitoyl-arachidonoyl-glycerol (16:0/20:4) [2]*	NAMED			Lipid	Diacylglycerol			HMDB0007112		9543736
linoleoyl-linolenoyl-glycerol (18:2/18:3) [2]*	NAMED			Lipid	Diacylglycerol			HMDB0007250		9543737
linoleoyl-docosahexaenoyl-glycerol (18:2/22:6) [1]*	NAMED			Lipid	Diacylglycerol			HMDB0007266		9543899
linoleoyl-docosahexaenoyl-glycerol (18:2/22:6) [2]*	NAMED			Lipid	Diacylglycerol			HMDB0007266		9543899
palmitoleoyl-linoleoyl-glycerol (16:1/18:2) [1]*	NAMED			Lipid	Diacylglycerol			HMDB0007132		9543699
oleoyl-arachidonoyl-glycerol (18:1/20:4) [1]*	NAMED			Lipid	Diacylglycerol			HMDB0007228		9543786
oleoyl-arachidonoyl-glycerol (18:1/20:4) [2]*	NAMED			Lipid	Diacylglycerol			HMDB0007228		9543786
diacylglycerol (16:1/18:2 [2], 16:0/18:3 [1])*	NAMED			Lipid	Diacylglycerol
linoleoyl-linoleoyl-glycerol (18:2/18:2) [1]*	NAMED			Lipid	Diacylglycerol			HMDB0007248		9543729
linoleoyl-linoleoyl-glycerol (18:2/18:2) [2]*	NAMED			Lipid	Diacylglycerol			HMDB0007248		9543729
stearoyl-arachidonoyl-glycerol (18:0/20:4) [1]*	NAMED			Lipid	Diacylglycerol			HMDB0007170	C00165	6438587
perfluorooctanesulfonate (PFOS)	NAMED	1763-23-1	YFSUTJLHUFNCNZ-UHFFFAOYAS	Xenobiotics	Chemical		67068	HMDB0059586	C18142	74483
N-palmitoyl-sphingadienine (d18:2/16:0)*	NAMED			Lipid	Ceramides			HMDB0240686
palmitoyl-docosahexaenoyl-glycerol (16:0/22:6) [1]*	NAMED			Lipid	Diacylglycerol			HMDB0007121		9543827
lactosyl-N-nervonoyl-sphingosine (d18:1/24:1)*	NAMED		MKOKWBRPIBQYJJ-VMHDMWLQBO	Lipid	Lactosylceramides (LCER)		24846896	HMDB0004872
glycosyl-N-behenoyl-sphingosine (d18:1/22:0)*	NAMED		YIGARKIIFOHVPF-NOWGBCNKBT	Lipid	Hexosylceramides (HCER)		24846901
lactosyl-N-behenoyl-sphingosine (d18:1/22:0)*	NAMED		QYWVASPEUXEHSY-DYGYHFHFBF	Lipid	Lactosylceramides (LCER)		24846893	HMDB0011594		44260143
N-behenoyl-sphingadienine (d18:2/22:0)*	NAMED			Lipid	Ceramides
glycosyl-N-behenoyl-sphingadienine (d18:2/22:0)*	NAMED			Lipid	Hexosylceramides (HCER)
N-stearoyl-sphingadienine (d18:2/18:0)*	NAMED			Lipid	Ceramides			HMDB0240362		132282053
2-hydroxybehenate	NAMED		RPGJJWLCCOPDAZ-UHFFFAOYAL	Lipid	Fatty Acid, Monohydroxy		167899	HMDB0061660		193484
2-hydroxynervonate*	NAMED		UFOOFOUFKSIFCD-KTKRTIGZBH	Lipid	Fatty Acid, Monohydroxy		4472208			5312783
N-palmitoylserine	NAMED	58725-46-5,474943-14-1	BFVRFWIQTACAPT-KRWDZBQOBQ	Lipid	Endocannabinoid		4956046			6453686
N-oleoylserine	NAMED		MBDKGXAMSZIDKF-KTKRTIGZBQ	Lipid	Endocannabinoid		21466990			44190514
sphingadienine	NAMED	25696-03-1	KWDXKYNWAKMLKK-YQMRQDNGBF	Lipid	Sphingolipid Synthesis		4952479			6449795
palmitoleoyl-arachidonoyl-glycerol (16:1/20:4) [2]*	NAMED			Lipid	Diacylglycerol
hexadecasphingosine (d16:1)*	NAMED		BTUSGZZCQZACPT-YYZTVXDQBI	Lipid	Sphingosines		28533427			14767871
ceramide (d16:1/24:1, d18:1/22:1)*	NAMED			Lipid	Ceramides
glycosyl ceramide (d16:1/24:1, d18:1/22:1)*	NAMED			Lipid	Hexosylceramides (HCER)
N-palmitoyl-heptadecasphingosine (d17:1/16:0)*	NAMED			Lipid	Ceramides			HMDB0240685
ceramide (d18:1/14:0, d16:1/16:0)*	NAMED			Lipid	Ceramides			HMDB0240681,HMDB0011773
ceramide (d18:1/17:0, d17:1/18:0)*	NAMED			Lipid	Ceramides			HMDB0240683,HMDB0240678
ceramide (d18:2/24:1, d18:1/24:2)*	NAMED			Lipid	Ceramides			HMDB0240679,HMDB0240680
glycosyl ceramide (d18:2/24:1, d18:1/24:2)*	NAMED			Lipid	Hexosylceramides (HCER)
glycosyl-N-tricosanoyl-sphingadienine (d18:2/23:0)*	NAMED			Lipid	Hexosylceramides (HCER)
glycosyl ceramide (d18:1/23:1, d17:1/24:1)*	NAMED			Lipid	Hexosylceramides (HCER)
glycosyl-N-(2-hydroxynervonoyl)-sphingosine (d18:1/24:1(2OH))*	NAMED			Lipid	Hexosylceramides (HCER)
ceramide (d18:1/20:0, d16:1/22:0, d20:1/18:0)*	NAMED			Lipid	Ceramides			HMDB0240684,HMDB0240682,HMDB0004951
stearoylcholine*	NAMED			Lipid	Fatty Acid Metabolism (Acyl Choline)			HMDB0240648		90111
linoleoylcholine*	NAMED			Lipid	Fatty Acid Metabolism (Acyl Choline)			HMDB0013213		53481656
docosatrienoate (22:3n6)*	NAMED			Lipid	Long Chain Polyunsaturated Fatty Acid (n3 and n6)					75955220
1-cerotoyl-GPC (26:0)*	NAMED		WSDKRPCAPHRNNZ-MGBGTMOVBI	Lipid	Lysophospholipid		35032836	HMDB29205
ondansetron	NAMED	99614-02-5	FELGMEQIXOGIFQ-UHFFFAOYAL	Xenobiotics	Drug - Gastrointestinal		4434	HMDB0005035	C07325	4595
trazadone	NAMED	19794-93-5	PHLBKPHSAVXXEF-UHFFFAOYAD	Xenobiotics	Drug - Psychoactive		5332	HMDB0014794	C07156,D08626	5533
nisinate (24:6n3)	NAMED	68378-49-4	YHGJECVSSKXFCJ-KUBAVDMBBQ	Lipid	Long Chain Polyunsaturated Fatty Acid (n3 and n6)		9967286	HMDB0013025		11792612
sphingomyelin (d18:0/20:0, d16:0/22:0)*	NAMED			Lipid	Dihydrosphingomyelins			HMDB0012090
sphingomyelin (d18:1/19:0, d19:1/18:0)*	NAMED			Lipid	Sphingomyelins
sphingomyelin (d18:2/18:1)*	NAMED			Lipid	Sphingomyelins			HMDB0001348		52931155
sphingomyelin (d18:2/24:2)*	NAMED			Lipid	Sphingomyelins			HMDB0240644
sphingomyelin (d18:2/21:0, d16:2/23:0)*	NAMED			Lipid	Sphingomyelins			HMDB0240676
sphingomyelin (d18:2/23:1)*	NAMED			Lipid	Sphingomyelins			HMDB0240668
sphingomyelin (d18:1/25:0, d19:0/24:1, d20:1/23:0, d19:1/24:0)*	NAMED		JONXXLXMISNQNG-BXMSAMRLBO	Lipid	Sphingomyelins		24846885	HMDB0240675,HMDB0240674,HMDB0240673,HMDB0240671
sphingomyelin (d17:2/16:0, d18:2/15:0)*	NAMED			Lipid	Sphingomyelins			HMDB0240677
dexlansoprazole	NAMED	138530-94-6	MJIHNNLFOKEZEW-RUZDIDTEBU	Xenobiotics	Drug - Gastrointestinal		7852369		D08903	9578005
heneicosapentaenoate (21:5n3)	NAMED	24257-10-1	OQOCQFSPEWCSDO-JLNKQSITBZ	Lipid	Long Chain Polyunsaturated Fatty Acid (n3 and n6)		10171040			11998573
linolenoylcarnitine (C18:3)*	NAMED			Lipid	Fatty Acid Metabolism (Acyl Carnitine, Polyunsaturated)
behenoylcarnitine (C22)*	NAMED		IUMXSSOVGPXXJL-UHFFFAOYAY	Lipid	Fatty Acid Metabolism (Acyl Carnitine, Long Chain Saturated)		28639204	HMDB0062468		71464577
arachidoylcarnitine (C20)*	NAMED		SVJLJQBGUITFLI-UHFFFAOYAV	Lipid	Fatty Acid Metabolism (Acyl Carnitine, Long Chain Saturated)		28639199	HMDB0006460		53477833
lignoceroylcarnitine (C24)*	NAMED			Lipid	Fatty Acid Metabolism (Acyl Carnitine, Long Chain Saturated)			HMDB0240665
cerotoylcarnitine (C26)*	NAMED		KOCKWDDTAHPJSX-UHFFFAOYAQ	Lipid	Fatty Acid Metabolism (Acyl Carnitine, Long Chain Saturated)		35015992	HMDB0006347		53477828
ximenoylcarnitine (C26:1)*	NAMED			Lipid	Fatty Acid Metabolism (Acyl Carnitine, Monounsaturated)
arachidonoylcarnitine (C20:4)	NAMED			Lipid	Fatty Acid Metabolism (Acyl Carnitine, Polyunsaturated)			HMDB0006455		136212424
eicosenoylcarnitine (C20:1)*	NAMED			Lipid	Fatty Acid Metabolism (Acyl Carnitine, Monounsaturated)
dihomo-linoleoylcarnitine (C20:2)*	NAMED			Lipid	Fatty Acid Metabolism (Acyl Carnitine, Polyunsaturated)
dihomo-linolenoylcarnitine (C20:3n3 or 6)*	NAMED			Lipid	Fatty Acid Metabolism (Acyl Carnitine, Polyunsaturated)
docosahexaenoylcarnitine (C22:6)*	NAMED			Lipid	Fatty Acid Metabolism (Acyl Carnitine, Polyunsaturated)
nervonoylcarnitine (C24:1)*	NAMED			Lipid	Fatty Acid Metabolism (Acyl Carnitine, Monounsaturated)			HMDB0006509
adrenoylcarnitine (C22:4)*	NAMED			Lipid	Fatty Acid Metabolism (Acyl Carnitine, Polyunsaturated)
docosapentaenoylcarnitine (C22:5n3)*	NAMED			Lipid	Fatty Acid Metabolism (Acyl Carnitine, Polyunsaturated)					71464594
levetiracetam	NAMED	102767-28-2	HPHUVLMMVZITSG-LURJTMIEBE	Xenobiotics	Drug - Neurological		4447633	HMDB0015333	C07841	5284583
clindamycin	NAMED	18323-44-9	KDLRVYVGXIQJDK-AWPVFWJPBP	Xenobiotics	Drug - Antibiotic		393915	HMDB0015321	DG00435,C06914,D00277	446598
metronidazole	NAMED	73334-05-1	VAOCPAMSLUNLGC-UHFFFAOYAG	Xenobiotics	Drug - Antibiotic		4029	HMDB0015052	DG00006,C07203,D00409	4173
glycosyl ceramide (d18:1/20:0, d16:1/22:0)*	NAMED			Lipid	Hexosylceramides (HCER)
N,N,N-trimethyl-5-aminovalerate	NAMED		CDLVFVFTRQPQFU-UHFFFAOYAF	Amino Acid	Lysine Metabolism		34236878			14274897
ethyl alpha-glucopyranoside	NAMED	34625-23-5	WYUFTYLVLQZQNH-UHFFFAOYAZ	Xenobiotics	Food Component/Plant		378664	HMDB0029968		11127487
carotene diol (1)	NAMED			Cofactors and Vitamins	Vitamin A Metabolism
carotene diol (2)	NAMED			Cofactors and Vitamins	Vitamin A Metabolism
carotene diol (3)	NAMED			Cofactors and Vitamins	Vitamin A Metabolism
cortolone glucuronide (1)	NAMED			Lipid	Corticosteroids
fluconazole	NAMED	86386-73-4		Xenobiotics	Drug - Antibiotic		3248	HMDB0014342	C07002	3365
3-hydroxyvalproate	NAMED	58888-84-9	LLPFTSMZBSRZDV-UHFFFAOYAW	Xenobiotics	Drug - Neurological		118522	HMDB0013899	C16651	134459
5-hydroxyvalproate	NAMED	53660-23-4	ZIWBCJXKYKOLJK-UHFFFAOYAJ	Xenobiotics	Drug - Neurological		119147	HMDB0013898	C16650	135244
2-propyl-2-pentenoate (2-ene-valproate)	NAMED	60218-41-9	ZKNJEOBYOLUGKJ-FNORWQNLBB	Xenobiotics	Drug - Neurological		4941657	HMDB13902	C16653	6437068
3-hydroxycarbamazepine	NAMED	68011-67-6	QQCFBZCATDIWTH-UHFFFAOYAY	Xenobiotics	Drug - Neurological		119184	HMDB0060653	C16602	135290
(N(1) + N(8))-acetylspermidine	NAMED			Amino Acid	Polyamine Metabolism			HMDB0002189,HMDB0001276	C01029,C00612	496,123689
5-dodecenoylcarnitine (C12:1)	NAMED			Lipid	Fatty Acid Metabolism (Acyl Carnitine, Monounsaturated)			HMDB13326		91825571
2-butenoylglycine	NAMED	71428-89-2	WWJXRJJBIVSSNF-NSCUHMNNBT	Lipid	Fatty Acid Metabolism (Acyl Glycine)		4877902	HMDB0341232		6303498
hydroxy-CMPF*	NAMED			Lipid	Fatty Acid, Dicarboxylate
3-hydroxyoleoylcarnitine	NAMED		YBCVTTMMURGSEY-LMLDZDDJBA	Lipid	Fatty Acid Metabolism (Acyl Carnitine, Hydroxy)		48061587			129637446
3-hydroxyphenylacetoylglutamine	NAMED		LZJXOHRONRTVRW-JTQLQIEIBS	Peptide	Acetylated Peptides		38532062
trans-2-hexenoylglycine	NAMED		AAPHATPOQGNLOZ-SNAWJCMRBI	Lipid	Fatty Acid Metabolism (Acyl Glycine)		25033670
2-hydroxyarachidate*	NAMED		CPLYLXYEVLGWFJ-UHFFFAOYAX	Lipid	Fatty Acid, Monohydroxy		4395406			5225199
N-stearoylserine*	NAMED		CLHUCXCVFSEJRR-UHFFFAOYAZ	Lipid	Endocannabinoid		15545488
lyxonate	NAMED			Carbohydrate	Pentose Metabolism			HMDB0060255
dodecenedioate (C12:1-DC)*	NAMED			Lipid	Fatty Acid, Dicarboxylate			HMDB0000933		5283028
hexadecenedioate (C16:1-DC)*	NAMED			Lipid	Fatty Acid, Dicarboxylate
octadecenedioate (C18:1-DC)	NAMED			Lipid	Fatty Acid, Dicarboxylate					9543674
heptenedioate (C7:1-DC)*	NAMED			Lipid	Fatty Acid, Dicarboxylate
octadecadienedioate (C18:2-DC)*	NAMED			Lipid	Fatty Acid, Dicarboxylate
glucuronide of C12H22O4 (1)*	NAMED			Partially Characterized Molecules	Partially Characterized Molecules
glucuronide of C14H26O4 (1)*	NAMED			Partially Characterized Molecules	Partially Characterized Molecules
glucuronide of C10H18O2 (1)*	NAMED			Partially Characterized Molecules	Partially Characterized Molecules
3-carboxy-4-methyl-5-pentyl-2-furanpropionate (3-CMPFP)**	NAMED			Lipid	Fatty Acid, Dicarboxylate		168762	HMDB0061643		194501
methylnaphthyl sulfate (2)*	NAMED			Xenobiotics	Chemical
glucuronide of C10H18O2 (7)*	NAMED			Partially Characterized Molecules	Partially Characterized Molecules
glucuronide of C10H18O2 (8)*	NAMED			Partially Characterized Molecules	Partially Characterized Molecules
glucuronide of C8H14O2 (3)*	NAMED			Partially Characterized Molecules	Partially Characterized Molecules
N-acetyl-2-aminooctanoate*	NAMED			Lipid	Fatty Acid, Amino		86248	HMDB0059745		95555
hydroxyasparagine**	NAMED		ZBYVTTSIVDYQSO-REOHCLBHBO	Amino Acid	Alanine and Aspartate Metabolism		88149	HMDB32332	C20631	15991574
daidzein 7-O-glucuronide	NAMED		MMIBOZXVZLENRZ-ZFORQUDYBH	Xenobiotics	Food Component/Plant		9491321	HMDB41718		11316354
genistein sulfate*	NAMED			Xenobiotics	Food Component/Plant
perfluorooctanoate (PFOA)	NAMED		SNGREZUHAYWORS-UHFFFAOYAQ	Xenobiotics	Chemical		9180	HMDB0059587		9554
3-hydroxybutyroylglycine**	NAMED			Lipid	Fatty Acid Metabolism (Acyl Glycine)
carboxyibuprofen glucuronide*	NAMED			Xenobiotics	Drug - Analgesics, Anesthetics			HMDB60564		135390721
glyco-beta-muricholate**	NAMED			Lipid	Primary Bile Acid Metabolism
N-methylhydroxyproline**	NAMED			Amino Acid	Urea cycle; Arginine and Proline Metabolism					9860390
N,N,N-trimethyl-alanylproline betaine (TMAP)	NAMED			Amino Acid	Urea cycle; Arginine and Proline Metabolism			HMDB0240365
3-formylindole	NAMED	487-89-8	OLNJUISKUQQNIM-UHFFFAOYAL	Xenobiotics	Food Component/Plant		9838	HMDB29737	C08493	10256
gamma-glutamylcitrulline*	NAMED			Peptide	Gamma-glutamyl Amino Acid
resveratrol sulfate (1)*	NAMED			Xenobiotics	Food Component/Plant					25113755
resveratrol sulfate (2)*	NAMED			Xenobiotics	Food Component/Plant					25113755
resveratrol disulfate (1)*	NAMED			Xenobiotics	Food Component/Plant
resveratrol disulfate (2)*	NAMED			Xenobiotics	Food Component/Plant
resveratrol glucuronide (1)*	NAMED			Xenobiotics	Food Component/Plant
resveratrol glucuronide (2)*	NAMED			Xenobiotics	Food Component/Plant
glycine conjugate of C10H14O2 (1)*	NAMED			Partially Characterized Molecules	Partially Characterized Molecules
glutamine conjugate of C7H12O2*	NAMED			Partially Characterized Molecules	Partially Characterized Molecules
glutamine conjugate of C6H10O2 (1)*	NAMED			Partially Characterized Molecules	Partially Characterized Molecules
glutamine conjugate of C6H10O2 (2)*	NAMED			Partially Characterized Molecules	Partially Characterized Molecules
dihydroferulic acid sulfate	NAMED		UMCDODPBPQMWQP-UHFFFAOYAJ	Xenobiotics	Food Component/Plant		162994	HMDB0041724		187489
valproic acid glucuronide	NAMED		XXKSYIHWRBBHIC-JVWRJRKNBN	Xenobiotics	Drug - Neurological		79488	HMDB0000901		88111
sphingomyelin (d17:1/14:0, d16:1/15:0)*	NAMED			Lipid	Sphingomyelins
tetradecadienoate (14:2)*	NAMED	39039-37-7	HXHZGHRLVRFQDR-HZJYTTRNBB	Lipid	Long Chain Polyunsaturated Fatty Acid (n3 and n6)		4471834	HMDB0000560		5312409
N-carbamoylvaline	NAMED	26081-00-5	JDXMIYHOSFNZKO-UHFFFAOYAU	Amino Acid	Leucine, Isoleucine and Valine Metabolism		4324497			448879
8-methoxykynurenate	NAMED	2929-14-8	BXZSKDOPGDPDEG-UHFFFAOYAJ	Amino Acid	Tryptophan Metabolism		68710	HMDB0060426	C05830	76230
3-amino-2-piperidone	NAMED	1892-22-4	YCCMTCQQDULIFE-UHFFFAOYAX	Amino Acid	Urea cycle; Arginine and Proline Metabolism		4371576	HMDB0000323		5200225
N,N-dimethylalanine	NAMED	2812-31-9	QCYOIFVBYZNUNW-BYPYZUCNBG	Amino Acid	Alanine and Aspartate Metabolism		4589713			5488191
3-indoleglyoxylic acid	NAMED	1477-49-2	DWLVFWDCSFTDOD-UHFFFAOYAW	Xenobiotics	Food Component/Plant		66497			73863
2,2'-Methylenebis(6-tert-butyl-p-cresol)	NAMED	119-47-1	KGRVJHAUYBGFFP-UHFFFAOYAD	Xenobiotics	Chemical		8092			8398
ethyl beta-glucopyranoside	NAMED		WYUFTYLVLQZQNH-JAJWTYFOBO	Xenobiotics	Food Component/Plant		108559	HMDB0029968		121667
2-hydroxysebacate	NAMED	103963-71-9	LPIOYESQKJFWPQ-UHFFFAOYAM	Lipid	Fatty Acid, Dicarboxylate		113866	HMDB0000424		128458
enterolactone sulfate	NAMED			Xenobiotics	Food Component/Plant			HMDB0240506,HMDB0240505
ascorbic acid 3-sulfate*	NAMED		FBFZPSQPKNIVMT-ZAFYKAAXBA	Cofactors and Vitamins	Ascorbate and Aldarate Metabolism		9600241			11425365
3-hydroxyhippurate sulfate	NAMED		SBLCKJXUMHOIBU-UHFFFAOYAN	Xenobiotics	Benzoate Metabolism		161984			186339
6-bromotryptophan	NAMED			Amino Acid	Tryptophan Metabolism					9856996
N6,N6-dimethyllysine	NAMED	2259-86-1	XXEWFEBMSGLYBY-ZETCQYMHBT	Amino Acid	Lysine Metabolism		167778	HMDB0013287	C05545	193344
dodecadienoate (12:2)*	NAMED			Lipid	Fatty Acid, Dicarboxylate					25480
indoleacetoylcarnitine*	NAMED			Amino Acid	Tryptophan Metabolism
N-acetyl-isoputreanine	NAMED			Amino Acid	Polyamine Metabolism					131802901
glucuronide of piperine metabolite C17H21NO3 (3)*	NAMED			Xenobiotics	Food Component/Plant
glucuronide of piperine metabolite C17H21NO3 (4)*	NAMED			Xenobiotics	Food Component/Plant
glucuronide of piperine metabolite C17H21NO3 (5)*	NAMED			Xenobiotics	Food Component/Plant
sulfate of piperine metabolite C16H19NO3 (2)*	NAMED			Xenobiotics	Food Component/Plant
sulfate of piperine metabolite C16H19NO3 (3)*	NAMED			Xenobiotics	Food Component/Plant
sulfate of piperine metabolite C18H21NO3 (3)*	NAMED			Xenobiotics	Food Component/Plant
5-hydroxyindole glucuronide	NAMED			Amino Acid	Tryptophan Metabolism
N-acetyltheanine	NAMED			Xenobiotics	Food Component/Plant
2-naphthol sulfate	NAMED		HXEZIDSFDHEIIQ-UHFFFAOYAY	Xenobiotics	Chemical		67020			74428
(2,4 or 2,5)-dimethylphenol sulfate	NAMED			Xenobiotics	Food Component/Plant
4-ethylcatechol sulfate	NAMED			Xenobiotics	Benzoate Metabolism
11beta-hydroxyandrosterone glucuronide	NAMED			Lipid	Androgenic Steroids			HMDB0010351
11beta-hydroxyetiocholanolone glucuronide*	NAMED	17181-15-6		Lipid	Androgenic Steroids
N2-acetyl,N6,N6-dimethyllysine	NAMED			Amino Acid	Lysine Metabolism
N2-acetyl,N6-methyllysine	NAMED			Amino Acid	Lysine Metabolism
cholic acid glucuronide	NAMED			Lipid	Primary Bile Acid Metabolism			HMDB0002577		21252309
deoxycholic acid glucuronide	NAMED			Lipid	Secondary Bile Acid Metabolism
4-allylcatechol sulfate	NAMED			Xenobiotics	Benzoate Metabolism
2-hydroxyfluorene sulfate	NAMED			Xenobiotics	Tobacco Metabolite
3-hydroxypyridine glucuronide	NAMED			Xenobiotics	Chemical
methyl vanillate sulfate	NAMED			Xenobiotics	Food Component/Plant
4-methylhexanoylglutamine	NAMED			Lipid	Fatty Acid Metabolism (Acyl Glutamine)
anastrozole	NAMED	120511-73-1	YBBLVLTVTVSKRW-UHFFFAOYAZ	Xenobiotics	Drug - Antineoplastic		2102	HMDB0015348	C08159	2187
desmethylcitalopram*	NAMED		PTJADDMMFYXMMG-UHFFFAOYAG	Xenobiotics	Drug - Psychoactive		142424	HMDB0014021	C16608	162180
citalopram N-oxide*	NAMED		DIOGFDCEWUUSBQ-UHFFFAOYAV	Xenobiotics	Drug - Psychoactive		8243682	HMDB0060654	C16607	10068142
citalopram propionate*	NAMED		JSYNRZJODZWUKX-UHFFFAOYAB	Xenobiotics	Drug - Psychoactive		8578612	HMDB60463	C16610	10403174
4-hydroxy duloxetine glucuronide*	NAMED		OBIZFSZXDHWUJZ-ANUWOGMRBD	Xenobiotics	Drug - Psychoactive		28516882	HMDB0060763		29981512
5-hydroxy-6-methoxy duloxetine sulfate*	NAMED		XYZBSFYKOKLCKI-INIZCTEOBI	Xenobiotics	Drug - Psychoactive		25061067
ezetimibe glucuronide*	NAMED		UOFYCFMTERCNEW-ADEYADIWBX	Xenobiotics	Drug - Metabolic		8070323			9894653
N-desalkylquetiapine*	NAMED			Xenobiotics	Drug - Psychoactive		9544835			11369918
ranitidine N-oxide*	NAMED		DFJVUWAHTQPQCV-MDWZMJQEBH	Xenobiotics	Drug - Gastrointestinal		2298463			62985
glycoursodeoxycholic acid sulfate (1)	NAMED			Lipid	Secondary Bile Acid Metabolism
dihydrocaffeate sulfate (2)	NAMED			Xenobiotics	Food Component/Plant
lithocholate sulfate (1)	NAMED			Lipid	Secondary Bile Acid Metabolism					451489
lithocholic acid sulfate (2)	NAMED			Lipid	Secondary Bile Acid Metabolism
3-hydroxyhexanoylcarnitine (1)	NAMED			Lipid	Fatty Acid Metabolism (Acyl Carnitine, Hydroxy)
3-(methylthio)acetaminophen sulfate*	NAMED			Xenobiotics	Drug - Analgesics, Anesthetics
2-ketocaprylate	NAMED	328-51-8	GPPUPQFYDYLTIY-UHFFFAOYAA	Amino Acid	Leucine, Isoleucine and Valine Metabolism		60921	HMDB13211		67600
2,6-dihydroxybenzoic acid	NAMED	303-07-1	AKEUNCKRJATALU-UHFFFAOYAG	Xenobiotics	Drug - Topical Agents		8974	HMDB0013676		9338
N,N-dimethyl-5-aminovalerate	NAMED			Amino Acid	Lysine Metabolism
tauroursodeoxycholic acid sulfate (1)	NAMED			Lipid	Secondary Bile Acid Metabolism
3-ethylcatechol sulfate (1)	NAMED			Xenobiotics	Food Component/Plant
3-ethylcatechol sulfate (2)	NAMED			Xenobiotics	Food Component/Plant
4-acetylcatechol sulfate (1)	NAMED			Xenobiotics	Food Component/Plant
minocyclin	NAMED	10118-90-8	DYKFCLLONBREIL-KVUCHLLUBY	Xenobiotics	Drug - Antibiotic		16735907	HMDB0015152	D05045,C07225
donepezil	NAMED	120014-06-4	ADEBPBSSDYVVLD-UHFFFAOYAW	Xenobiotics	Drug - Neurological		3040	HMDB0005041	D07869	3152
Glimepiride	NAMED	93479-97-1	WIGIZIANZCJQQY-RUCARUNLBG	Xenobiotics	Drug - Metabolic		16740595	HMDB0014367	C07669	3476
repaglinide	NAMED	135062-02-1	FAEKWTJYAYMJKF-QHCPKHFHBW	Xenobiotics	Drug - Metabolic		59377	HMDB0015048	C07670,D00594	10479034,65981
canagliflozin	NAMED	842133-18-0	XTNGUQKDFGDXSJ-ZXGKGEBGBZ	Xenobiotics	Drug - Metabolic		26333259		D09592	24812758
montelukast	NAMED	158966-92-8	UCHDWCPVSPXUMX-TZIWLTJVBD	Xenobiotics	Drug - Respiratory		4444507	HMDB0014614	C07482	5281040
2,3-dihydroxy-5-methylthio-4-pentenoate (DMTPA)*	NAMED			Amino Acid	Methionine, Cysteine, SAM and Taurine Metabolism			HMDB0240388
tamsulosin	NAMED	106133-20-4	DRHKJLXJIQTDTD-OAHLLOKOBW	Xenobiotics	Drug - Antineoplastic		114457	HMDB0014844	D08560,C07124	129211
meloxicam	NAMED	71125-38-7	ZRVUJXDFFKFLMG-UHFFFAOYAR	Xenobiotics	Drug - Analgesics, Anesthetics		10442740	HMDB0014952	D00969,C08169	54677470
Fibrinopeptide B (1-13)**	NAMED			Peptide	Fibrinogen Cleavage Peptide
losartan	NAMED	114798-26-4		Xenobiotics	Drug - Cardiovascular			HMDB0014816	C07072,D08146	3961
etravirine	NAMED	269055-15-4	PYGWGZALEOIKDF-UHFFFAOYAM	Xenobiotics	Drug - Antiviral		168313		D04112	193962
raltegravir	NAMED	518048-05-0	CZFFBEXEKNGXKS-UHFFFAOYAM	Xenobiotics	Drug - Antiviral		16445111		DG00666,D06676	54671008
5-hydroxy-2-methylpyridine sulfate	NAMED			Xenobiotics	Chemical
3-hydroxy-2-methylpyridine sulfate	NAMED			Xenobiotics	Chemical
hydroxypalmitoyl sphingomyelin (d18:1/16:0(OH))**	NAMED			Lipid	Sphingomyelins
5-hydroxymethyl-2-furoylcarnitine*	NAMED			Xenobiotics	Food Component/Plant
tamoxifen	NAMED	10540-29-1	NKANXQFJJICGDU-QPLCGJKRBF	Xenobiotics	Drug - Antineoplastic		2015313	HMDB14813	D08559,C07108	2733526
taurochenodeoxycholic acid 3-sulfate	NAMED		IJHJZQKOSUFQCX-WZJRQFJBBW	Lipid	Secondary Bile Acid Metabolism		24850141	HMDB0002486		52931550
tetradecadienedioate (C14:2-DC)*	NAMED			Lipid	Fatty Acid, Dicarboxylate					86018718
pregnenetriol sulfate*	NAMED			Lipid	Pregnenolone Steroids					129671303
pregnenetriol disulfate*	NAMED			Lipid	Pregnenolone Steroids
eicosenedioate (C20:1-DC)*	NAMED			Lipid	Fatty Acid, Dicarboxylate
hydroxy-N6,N6,N6-trimethyllysine*	NAMED			Amino Acid	Lysine Metabolism
undecenoylcarnitine (C11:1)	NAMED			Lipid	Fatty Acid Metabolism (Acyl Carnitine, Monounsaturated)
3-decenoylcarnitine	NAMED			Lipid	Fatty Acid Metabolism (Acyl Carnitine, Monounsaturated)
4-methylnonanoylcarnitine	NAMED			Lipid	Fatty Acid Metabolism (Acyl Carnitine, Medium Chain)
levulinoylcarnitine	NAMED			Xenobiotics	Food Component/Plant
3-hydroxydecanoylcarnitine	NAMED		VCRSQDIROUELAR-UHFFFAOYAT	Lipid	Fatty Acid Metabolism (Acyl Carnitine, Hydroxy)		59664325	HMDB0061636		121454166
palmitoyl-sphingosine-phosphoethanolamine (d18:1/16:0)	NAMED			Lipid	Ceramide PEs
picolinoylglycine	NAMED	5616-29-5	MNYZGNSHBPLAFN-UHFFFAOYAS	Lipid	Fatty Acid Metabolism (Acyl Glycine)		9963296	HMDB0059766		11788622
4-vinylcatechol sulfate	NAMED			Xenobiotics	Benzoate Metabolism
Urolithin B glucuronide	NAMED		MHBWCULXQBVPQT-KSPMYQCIBX	Xenobiotics	Bacterial/Fungal		30777654	HMDB41787
succinoyltaurine	NAMED			Amino Acid	Methionine, Cysteine, SAM and Taurine Metabolism		20509456
ginkgolic acid C13:0	NAMED	20261-38-5	VEPUCZUJLKAVNM-UHFFFAOYAA	Xenobiotics	Food Component/Plant		141696	HMDB38520		161306
ginkgolic acid C15:1	NAMED	22910-60-7	YXHVCZZLWZYHSA-FPLPWBNLBR	Xenobiotics	Food Component/Plant		4445152		C10794	5281858
(15:3)-anacardic acid	NAMED	103904-73-0	QUVGEKPNSCFQIR-AOSYACOCBX	Xenobiotics	Food Component/Plant		4534900	HMDB31059		9875131
ginkgolic acid C17:1	NAMED	111047-30-4	MBYNDKVOZOAOIS-FPLPWBNLBY	Xenobiotics	Food Component/Plant		4580130	HMDB38522		5469634
leucylhydroxyproline*	NAMED			Peptide	Dipeptide Derivative		20170035	HMDB0028930		20847829
3,5-dichloro-2,6-dihydroxybenzoic acid	NAMED			Xenobiotics	Chemical		24339141			24721632
(S)-a-amino-omega-caprolactam	NAMED	21568-87-6	BOWUOGIPSRVRSJ-RXMQYKEDBD	Xenobiotics	Food Component/Plant		388871		C02837	440599
metabolonic lactone sulfate	NAMED			Partially Characterized Molecules	Partially Characterized Molecules
vanillic acid glycine	NAMED		LOODYTDRRBLQNH-UHFFFAOYAZ	Xenobiotics	Food Component/Plant		2340857	HMDB0060026		3083688
2-hydroxy-4-(methylthio)butanoic acid	NAMED	583-91-5		Amino Acid	Methionine, Cysteine, SAM and Taurine Metabolism			HMDB0037115		11427
branched chain 14:0 dicarboxylic acid**	NAMED			Lipid	Fatty Acid, Dicarboxylate
pentose acid*	NAMED			Partially Characterized Molecules	Partially Characterized Molecules			HMDB0000892	C00803	7991
1-methyl-5-imidazolelactate	NAMED	2022510-60-5	MXETUSMIYKMMAT-UHFFFAOYAG	Amino Acid	Histidine Metabolism		65563369
(2 or 3)-decenoate (10:1n7 or n8)	NAMED			Lipid	Medium Chain Fatty Acid
S-carboxyethylcysteine	NAMED	4033-46-9	CAMXXPUSAROUCX-BYPYZUCNBD	Amino Acid	Methionine, Cysteine, SAM and Taurine Metabolism		19955529
dibutyl sulfosuccinate	NAMED	5144-51-4	YPDHMBTYUUZFOA-UHFFFAOYAE	Xenobiotics	Chemical		375186			423891
isoursodeoxycholate sulfate (1)	NAMED			Lipid	Secondary Bile Acid Metabolism
branched-chain, straight-chain, or cyclopropyl 10:1 fatty acid (1)*	NAMED			Partially Characterized Molecules	Partially Characterized Molecules
branched-chain, straight-chain, or cyclopropyl 10:1 fatty acid (2)*	NAMED			Partially Characterized Molecules	Partially Characterized Molecules
4-ethyl-2-methoxyphenol sulfate	NAMED			Xenobiotics	Food Component/Plant
3-bromo-5-chloro-2,6-dihydroxybenzoic acid*	NAMED			Xenobiotics	Chemical					134581543
branched-chain, straight-chain, or cyclopropyl 12:1 fatty acid*	NAMED			Partially Characterized Molecules	Partially Characterized Molecules
decadienedioic acid (C10:2-DC)**	NAMED			Lipid	Fatty Acid, Dicarboxylate					17789717
deoxycholic acid 12-sulfate*	NAMED			Lipid	Secondary Bile Acid Metabolism
GlcNAc sulfate conjugate of C21H34O2 steroid**	NAMED			Partially Characterized Molecules	Partially Characterized Molecules
cis-3,4-methyleneheptanoate	NAMED			Lipid	Fatty Acid, Branched
cis-3,4-methyleneheptanoylcarnitine	NAMED			Lipid	Fatty Acid Metabolism (Acyl Carnitine, Medium Chain)
febuxostat	NAMED	144060-53-7	BQSJTQLCZDPROO-UHFFFAOYAV	Xenobiotics	Drug - Metabolic		118173		DG02878,D01206	134018
N-acetyl-2-aminoadipate	NAMED		FTTGAAZKBNZDCZ-LURJTMIEBH	Amino Acid	Lysine Metabolism		392027		C12986	443992
De(carboxymethoxy) cetirizine acetic acid	NAMED	942193-17-1		Xenobiotics	Drug - Respiratory
4-chlorobenzoic acid	NAMED	74-11-3		Xenobiotics	Chemical				C02370	6318
acetazolamide	NAMED	59-66-5		Xenobiotics	Drug - Cardiovascular
torasemide	NAMED	56211-40-6		Xenobiotics	Drug - Cardiovascular
indapamide	NAMED	26807-65-8		Xenobiotics	Drug - Cardiovascular
xipamide	NAMED	14293-44-8		Xenobiotics	Drug - Cardiovascular				D06341	26618
2-methoxyhydroquinone sulfate (1)	NAMED			Xenobiotics	Benzoate Metabolism
2-methoxyhydroquinone sulfate (2)	NAMED			Xenobiotics	Benzoate Metabolism
diazepam	NAMED			Xenobiotics	Drug - Psychoactive			HMDB0014967	D00293	3016
temazepam	NAMED	846-50-4		Xenobiotics	Drug - Psychoactive			HMDB0014376	D00370	5391
desalkylflurazepam	NAMED	2886-65-9		Xenobiotics	Drug - Psychoactive					28647
2,4-di-tert-butylphenol	NAMED	96-76-4		Xenobiotics	Chemical
Empagliflozin	NAMED	864070-44-0		Xenobiotics	Drug - Metabolic
Gliclazide	NAMED	21187-98-4		Xenobiotics	Drug - Metabolic
vildagliptin	NAMED	274901-16-5		Xenobiotics	Drug - Metabolic
3-hydroxyoctanoylcarnitine (1)	NAMED			Lipid	Fatty Acid Metabolism (Acyl Carnitine, Hydroxy)
3-hydroxyoctanoylcarnitine (2)	NAMED			Lipid	Fatty Acid Metabolism (Acyl Carnitine, Hydroxy)
cis-3,4-methyleneheptanoylglycine	NAMED			Lipid	Fatty Acid Metabolism (Acyl Glycine)
bilirubin degradation product, C16H18N2O5 (1)**	NAMED			Partially Characterized Molecules	Partially Characterized Molecules
bilirubin degradation product, C16H18N2O5 (2)**	NAMED			Partially Characterized Molecules	Partially Characterized Molecules
bilirubin degradation product, C17H18N2O4 (1)**	NAMED			Partially Characterized Molecules	Partially Characterized Molecules
bilirubin degradation product, C17H18N2O4 (2)**	NAMED			Partially Characterized Molecules	Partially Characterized Molecules
bilirubin degradation product, C17H18N2O4 (3)**	NAMED			Partially Characterized Molecules	Partially Characterized Molecules
bilirubin degradation product, C17H20N2O5 (1)**	NAMED			Partially Characterized Molecules	Partially Characterized Molecules
bilirubin degradation product, C17H20N2O5 (2)**	NAMED			Partially Characterized Molecules	Partially Characterized Molecules
tetrahydrocortisol glucuronide	NAMED			Lipid	Corticosteroids
bilirubin degradation product, C16H18N2O5 (3)**	NAMED			Partially Characterized Molecules	Partially Characterized Molecules
bilirubin degradation product, C16H18N2O5 (4)**	NAMED			Partially Characterized Molecules	Partially Characterized Molecules
N,N-dimethyl-pro-pro	NAMED			Peptide	Modified Peptides
oxindolylalanine	NAMED			Amino Acid	Tryptophan Metabolism					20977764
tetrahydrocortisone glucuronide (5)	NAMED			Lipid	Corticosteroids
perfluorohexanesulfonate (PFHxS)	NAMED	355-46-4		Xenobiotics	Chemical			HMDB0094700
X-07765	UNNAMED
X-10458	UNNAMED
X-11299	UNNAMED
X-11308	UNNAMED
X-11315	UNNAMED
X-11372	UNNAMED
X-11378	UNNAMED
X-11381	UNNAMED
X-11444	UNNAMED
X-11470	UNNAMED
X-11478	UNNAMED
X-11483	UNNAMED
X-11632	UNNAMED
X-11787	UNNAMED
X-11795	UNNAMED
X-11843	UNNAMED
X-11847	UNNAMED
X-11849	UNNAMED
X-11850	UNNAMED
X-11852	UNNAMED
X-11858	UNNAMED
X-11880	UNNAMED
X-11979	UNNAMED
X-12007	UNNAMED
X-12013	UNNAMED
X-12026	UNNAMED
X-12096	UNNAMED
X-12100	UNNAMED
X-12101	UNNAMED
X-12104	UNNAMED
X-12111	UNNAMED
X-12112	UNNAMED
X-12117	UNNAMED
X-12125	UNNAMED
X-12127	UNNAMED
X-12193	UNNAMED
X-12216	UNNAMED
X-12221	UNNAMED
X-12261	UNNAMED
X-12283	UNNAMED
X-12306	UNNAMED
X-12407	UNNAMED
X-12410	UNNAMED
X-12411	UNNAMED
X-12456	UNNAMED
X-12462	UNNAMED
X-12544	UNNAMED
X-12680	UNNAMED
X-12701	UNNAMED
X-12707	UNNAMED
X-12713	UNNAMED
X-12714	UNNAMED
X-12718	UNNAMED
X-12726	UNNAMED
X-12729	UNNAMED
X-12730	UNNAMED
X-12731	UNNAMED
X-12738	UNNAMED
X-12740	UNNAMED
X-12753	UNNAMED
X-12798	UNNAMED
X-12812	UNNAMED
X-12816	UNNAMED
X-12818	UNNAMED
X-12822	UNNAMED
X-12830	UNNAMED
X-12839	UNNAMED
X-12844	UNNAMED
X-12847	UNNAMED
X-12849	UNNAMED
X-12851	UNNAMED
X-12906	UNNAMED
X-13007	UNNAMED
X-13431	UNNAMED
X-13507	UNNAMED
X-13553	UNNAMED
X-13658	UNNAMED
X-13684	UNNAMED
X-13688	UNNAMED
X-13695	UNNAMED
X-13723	UNNAMED
X-13728	UNNAMED
X-13729	UNNAMED
X-13844	UNNAMED
X-13846	UNNAMED
X-13866	UNNAMED
X-14056	UNNAMED
X-14082	UNNAMED
X-14904	UNNAMED
X-14939	UNNAMED
X-15245	UNNAMED
X-15461	UNNAMED
X-15486	UNNAMED
X-15503	UNNAMED
X-15674	UNNAMED
X-15728	UNNAMED
X-16087	UNNAMED
X-16124	UNNAMED
X-16397	UNNAMED
X-16576	UNNAMED
X-16580	UNNAMED
X-16649	UNNAMED
X-16935	UNNAMED
X-16938	UNNAMED
X-17010	UNNAMED
X-17146	UNNAMED
X-17162	UNNAMED
X-17325	UNNAMED
X-17328	UNNAMED
X-17335	UNNAMED
X-17343	UNNAMED
X-17346	UNNAMED
X-17348	UNNAMED
X-17351	UNNAMED
X-17353	UNNAMED
X-17354	UNNAMED
X-17355	UNNAMED
X-17357	UNNAMED
X-17361	UNNAMED
X-17365	UNNAMED
X-17367	UNNAMED
X-17398	UNNAMED
X-17438	UNNAMED
X-17653	UNNAMED
X-17654	UNNAMED
X-17655	UNNAMED
X-17676	UNNAMED
X-17685	UNNAMED
X-17686	UNNAMED
X-17690	UNNAMED
X-17765	UNNAMED
X-18240	UNNAMED
X-18345	UNNAMED
X-18779	UNNAMED
X-18886	UNNAMED
X-18887	UNNAMED
X-18888	UNNAMED
X-18899	UNNAMED
X-18901	UNNAMED
X-18913	UNNAMED
X-18921	UNNAMED
X-18922	UNNAMED
X-19141	UNNAMED
X-19183	UNNAMED
X-19299	UNNAMED
X-19438	UNNAMED
X-21258	UNNAMED
X-21285	UNNAMED
X-21286	UNNAMED
X-21310	UNNAMED
X-21312	UNNAMED
X-21315	UNNAMED
X-21319	UNNAMED
X-21339	UNNAMED
X-21353	UNNAMED
X-21364	UNNAMED
X-21383	UNNAMED
X-21441	UNNAMED
X-21442	UNNAMED
X-21467	UNNAMED
X-21470	UNNAMED
X-21471	UNNAMED
X-21607	UNNAMED
X-21628	UNNAMED
X-21733	UNNAMED
X-21736	UNNAMED
X-21742	UNNAMED
X-21752	UNNAMED
X-21788	UNNAMED
X-21796	UNNAMED
X-21803	UNNAMED
X-21807	UNNAMED
X-21815	UNNAMED
X-21821	UNNAMED
X-21829	UNNAMED
X-21830	UNNAMED
X-21834	UNNAMED
X-21840	UNNAMED
X-21842	UNNAMED
X-21845	UNNAMED
X-22162	UNNAMED
X-22509	UNNAMED
X-22520	UNNAMED
X-22776	UNNAMED
X-22834	UNNAMED
X-23583	UNNAMED
X-23587	UNNAMED
X-23593	UNNAMED
X-23636	UNNAMED
X-23639	UNNAMED
X-23641	UNNAMED
X-23644	UNNAMED
X-23648	UNNAMED
X-23654	UNNAMED
X-23655	UNNAMED
X-23659	UNNAMED
X-23662	UNNAMED
X-23665	UNNAMED
X-23666	UNNAMED
X-23678	UNNAMED
X-23680	UNNAMED
X-23739	UNNAMED
X-23780	UNNAMED
X-23782	UNNAMED
X-23787	UNNAMED
X-23974	UNNAMED
X-23997	UNNAMED
X-24241	UNNAMED
X-24243	UNNAMED
X-24295	UNNAMED
X-24306	UNNAMED
X-24307	UNNAMED
X-24309	UNNAMED
X-24328	UNNAMED
X-24334	UNNAMED
X-24337	UNNAMED
X-24344	UNNAMED
X-24352	UNNAMED
X-24411	UNNAMED
X-24418	UNNAMED
X-24456	UNNAMED
X-24473	UNNAMED
X-24475	UNNAMED
X-24494	UNNAMED
X-24518	UNNAMED
X-24541	UNNAMED
X-24544	UNNAMED
X-24546	UNNAMED
X-24556	UNNAMED
X-24571	UNNAMED
X-24576	UNNAMED
X-24588	UNNAMED
X-24637	UNNAMED
X-24669	UNNAMED
X-24728	UNNAMED
X-24736	UNNAMED
X-24747	UNNAMED
X-24748	UNNAMED
X-24757	UNNAMED
X-24811	UNNAMED
X-24812	UNNAMED
X-24947	UNNAMED
X-24949	UNNAMED
X-24951	UNNAMED
X-24953	UNNAMED
X-24970	UNNAMED
X-25172	UNNAMED
X-25217	UNNAMED
X-25265	UNNAMED
X-25267	UNNAMED
X-25271	UNNAMED
X-25279	UNNAMED
X-25343	UNNAMED
X-25371	UNNAMED
X-25417	UNNAMED
X-25419	UNNAMED
X-25420	UNNAMED
X-25422	UNNAMED
X-25433	UNNAMED
X-25454	UNNAMED
X-25468	UNNAMED
X-25503	UNNAMED
X-25519	UNNAMED
X-25520	UNNAMED
X-25523	UNNAMED
X-25524	UNNAMED
X-25790	UNNAMED
X-25805	UNNAMED
X-25810	UNNAMED
X-25937	UNNAMED
X-25948	UNNAMED
X-25957	UNNAMED
X-26054	UNNAMED
X-26058	UNNAMED
X-26062	UNNAMED
X-26097	UNNAMED
X-26106	UNNAMED
X-26107	UNNAMED
X-26108	UNNAMED
X-26109	UNNAMED
X-26111	UNNAMED
X-26119	UNNAMED
X-26158	UNNAMED
